# Supplementary material for: The evolution of structural variation across 500 million years of vertebrate evolution
Source: bioRxiv. 2026 Jun 27:2026.06.26.733778. Preprint. [Version 1] doi: 10.64898/2026.06.26.733778 (PMC13320814; doi:10.64898/2026.06.26.733778)
Supplement: Supplement 3 [file media-3.tsv]

assembly_bio_sample_accession	te_family	count_in_assembly	count_in_sv	p_value	p_value_adj	proportion_among_all_tes_in_assembly	proportion_among_all_tes_in_sv	scientific_name_species_level	order	taxonomic_group
SAMEA8748806	DNA/hAT-Ac	517987	6751	0	0	0.12617435833978632	0.08185014548981571	Notolepis coatsorum	Aulopiformes	ray-finned fish
SAMEA8748806	DNA/hAT-Tip100	109900	615	0	0	0.026770096511191437	0.00745635305528613	Notolepis coatsorum	Aulopiformes	ray-finned fish
SAMEA8748806	DNA/other	466884	4990	0	0	0.11372638525506007	0.060499515033947626	Notolepis coatsorum	Aulopiformes	ray-finned fish
SAMEA8748806	LINE/Rex-Babar	413906	12618	0	0	0.1008216885037416	0.15298254122211447	Notolepis coatsorum	Aulopiformes	ray-finned fish
SAMEA8748806	LTR/other	111586	7580	0	0	0.02718078243219115	0.09190106692531523	Notolepis coatsorum	Aulopiformes	ray-finned fish
SAMEA8748806	SINE/other	70930	2864	6.045985858159109e-245	1.249523897305743e-240	0.017277551824738932	0.03472356935014549	Notolepis coatsorum	Aulopiformes	ray-finned fish
SAMEA8748806	DNA/PiggyBac	35051	44	9.303573919226321e-234	1.9227696218865036e-229	0.008537931326785906	5.33462657613967e-4	Notolepis coatsorum	Aulopiformes	ray-finned fish
SAMEA8748806	LINE/other	119872	1002	6.193463248661494e-233	1.280003049600871e-228	0.02919913565959545	0.012148399612027159	Notolepis coatsorum	Aulopiformes	ray-finned fish
SAMEA8748806	SINE/tRNA	78314	2988	3.2715857078875925e-220	6.761386182491287e-216	0.019076190520267936	0.036226964112512125	Notolepis coatsorum	Aulopiformes	ray-finned fish
SAMEA8748806	LINE/L1-Tx1	43436	150	1.021421997115026e-199	2.1109728414376244e-195	0.01058039956378627	0.0018186226964112511	Notolepis coatsorum	Aulopiformes	ray-finned fish
SAMEA8748806	SINE/5S-Deu-L2	132067	1286	2.1794938612586298e-193	4.50435996306321e-189	0.03216966638711118	0.015591658583899127	Notolepis coatsorum	Aulopiformes	ray-finned fish
SAMEA8748806	LINE/L1	148005	4603	1.7946712030856615e-171	3.7090469754171365e-167	0.03605193934612273	0.05580746847720659	Notolepis coatsorum	Aulopiformes	ray-finned fish
SAMEA8748806	LTR/DIRS	49595	2002	1.2425396355036636e-170	2.5679566646954214e-166	0.012080645463808364	0.0242725509214355	Notolepis coatsorum	Aulopiformes	ray-finned fish
SAMEA8748806	SINE/tRNA-Core-RTE	17186	16	5.016863805440305e-122	1.0368352426703478e-117	0.004186268231495323	1.9398642095053346e-4	Notolepis coatsorum	Aulopiformes	ray-finned fish
SAMEA8748806	DNA/TcMar-Tc1	22643	87	4.2457290854592097e-98	8.774648300918548e-94	0.005515516790745293	0.0010548011639185256	Notolepis coatsorum	Aulopiformes	ray-finned fish
SAMEA8748806	DNA/CMC-EnSpm	120667	1697	2.213460683660524e-55	4.574559194921205e-51	0.029392786494230546	0.020574684772065956	Notolepis coatsorum	Aulopiformes	ray-finned fish
SAMEA8748806	DNA/PIF-Harbinger	108728	1622	1.2803562618395676e-36	2.646112286343834e-32	0.026484613771326864	0.01966537342386033	Notolepis coatsorum	Aulopiformes	ray-finned fish
SAMEA8748806	LTR/Gypsy	167030	4038	7.651815292445362e-31	1.5814006664896828e-26	0.040686162149811696	0.04895732298739088	Notolepis coatsorum	Aulopiformes	ray-finned fish
SAMEA8748806	DNA/Kolobok-T2	74588	1094	6.181730780136127e-28	1.2775783003307334e-23	0.018168589250015892	0.013263821532492726	Notolepis coatsorum	Aulopiformes	ray-finned fish
SAMEA8748806	LTR/Copia	34681	435	3.8919804194910427e-26	8.043555932962138e-22	0.008447804523245043	0.005274005819592628	Notolepis coatsorum	Aulopiformes	ray-finned fish
SAMEA8748806	LINE/L2	859513	18510	1.825183288900643e-25	3.772106303170959e-21	0.20936529538329102	0.2244180407371484	Notolepis coatsorum	Aulopiformes	ray-finned fish
SAMEA8748806	DNA/hAT-Blackjack	20091	214	9.673540562153074e-25	1.999230627980176e-20	0.004893885432268855	0.002594568380213385	Notolepis coatsorum	Aulopiformes	ray-finned fish
SAMEA8748806	LTR/Ngaro	55161	1460	9.440722874797969e-24	1.9511141965344962e-19	0.01343644489220956	0.01770126091173618	Notolepis coatsorum	Aulopiformes	ray-finned fish
SAMEA8748806	SINE/B4	2317	1	7.198971062161932e-19	1.4878113494170063e-14	5.643886589302143e-4	1.2124151309408341e-5	Notolepis coatsorum	Aulopiformes	ray-finned fish
SAMEA8748806	DNA/TcMar-Tc2	8000	276	3.0776087045219675e-16	6.36049390963555e-12	0.0019486876441267651	0.0033462657613967024	Notolepis coatsorum	Aulopiformes	ray-finned fish
SAMEA8748806	SINE/B2	1788	0	8.634788611517377e-16	1.7845517623422962e-11	4.3553168846233197e-4	0	Notolepis coatsorum	Aulopiformes	ray-finned fish
SAMEA8748806	DNA/hAT-Charlie	246481	4420	4.223952833290599e-15	8.729643320561681e-11	0.06003930990150115	0.05358874878758487	Notolepis coatsorum	Aulopiformes	ray-finned fish
SAMEA8748806	LTR/ERVL	1995	4	1.3771421902742482e-12	2.8461397646397888e-8	4.8595398125411205e-4	4.8496605237633365e-5	Notolepis coatsorum	Aulopiformes	ray-finned fish
SAMEA8748806	PLE	11606	159	4.2055495600986335e-7	0.008691609275855846	0.0028270585997169045	0.0019277400581959262	Notolepis coatsorum	Aulopiformes	ray-finned fish
SAMEA8748806	LTR/ERV1	16260	263	3.6362307569165497e-4	1	0.00396070763668765	0.0031886517943743938	Notolepis coatsorum	Aulopiformes	ray-finned fish
SAMEA8748806	RC/Helitron	1756	17	0.0010950974768317069	1	4.2773693788582495e-4	2.0611057225994182e-4	Notolepis coatsorum	Aulopiformes	ray-finned fish
SAMEA8748806	LTR/ERVL-MaLR	1035	10	0.01395956810179208	1	2.5211146395890023e-4	1.2124151309408342e-4	Notolepis coatsorum	Aulopiformes	ray-finned fish
SAMEA8748806	LTR/ERVK	10474	177	0.02115904959881814	1	0.002551319298072967	0.0021459747817652764	Notolepis coatsorum	Aulopiformes	ray-finned fish
SAMEA8748806	SINE/ID	2539	65	0.05658295498042207	1	6.184647410547321e-4	7.880698351115422e-4	Notolepis coatsorum	Aulopiformes	ray-finned fish
SAMEA8748806	Retroposon/SVA	1690	23	0.06696693086387104	1	4.1166026482177914e-4	2.7885548011639185e-4	Notolepis coatsorum	Aulopiformes	ray-finned fish
SAMEA8748806	LINE/RTE-BovB	21565	399	0.10287560625412334	1	0.005252931130699211	0.004837536372453928	Notolepis coatsorum	Aulopiformes	ray-finned fish
SAMN12623622	DNA/TcMar-Tc1	141427	482	0	0	0.24151156694689638	0.054991443240159726	Xenentodon cancila	Beloniformes	ray-finned fish
SAMN12623622	LTR/Ngaro	28450	2455	0	0	0.04858339694428364	0.28009127210496293	Xenentodon cancila	Beloniformes	ray-finned fish
SAMN12623622	SINE/tRNA-Core-RTE	4944	676	0	0	0.008442752706240363	0.077124928693668	Xenentodon cancila	Beloniformes	ray-finned fish
SAMN12623622	DNA/other	39583	112	4.620395346424601e-134	9.548971062455724e-130	0.06759495962198872	0.012778094694808898	Xenentodon cancila	Beloniformes	ray-finned fish
SAMN12623622	DNA/PIF-Harbinger	24678	69	2.389705959565145e-83	4.9388053066332854e-79	0.042142041117435206	0.007872219053051912	Xenentodon cancila	Beloniformes	ray-finned fish
SAMN12623622	DNA/TcMar-Tigger	19385	69	3.1107096053898176e-55	6.428903541459136e-51	0.03310330930632472	0.007872219053051912	Xenentodon cancila	Beloniformes	ray-finned fish
SAMN12623622	DNA/hAT-Ac	15105	46	2.4490202645631418e-48	5.061390180772645e-44	0.02579445380820402	0.005248146035367941	Xenentodon cancila	Beloniformes	ray-finned fish
SAMN12623622	LTR/ERV1	14034	453	3.077061453996922e-48	6.359362906975439e-44	0.023965532257155593	0.05168282943525385	Xenentodon cancila	Beloniformes	ray-finned fish
SAMN12623622	SINE/other	17708	71	8.343789020533422e-46	1.7244108768736423e-41	0.03023953578521528	0.008100399315459212	Xenentodon cancila	Beloniformes	ray-finned fish
SAMN12623622	LINE/L2	108664	2035	3.0473663674167804e-27	6.29799207154026e-23	0.18556296117938972	0.23217341699942956	Xenentodon cancila	Beloniformes	ray-finned fish
SAMN12623622	SINE/tRNA	4509	7	2.0252030703305146e-20	4.1854871854520747e-16	0.007699913420800525	7.986309184255561e-4	Xenentodon cancila	Beloniformes	ray-finned fish
SAMN12623622	PLE	3235	1	1.1764242298275804e-19	2.4313159557846604e-15	0.005524333536546839	1.1409013120365089e-4	Xenentodon cancila	Beloniformes	ray-finned fish
SAMN12623622	LTR/Gypsy	10090	273	4.813917449646676e-19	9.948923193184785e-15	0.01723045606916773	0.03114660581859669	Xenentodon cancila	Beloniformes	ray-finned fish
SAMN12623622	LINE/L1-Tx1	9426	51	4.440630993148291e-18	9.177452073539573e-14	0.01609655886104807	0.005818596691386195	Xenentodon cancila	Beloniformes	ray-finned fish
SAMN12623622	DNA/Kolobok-T2	3322	5	1.6300829422102036e-15	3.3688924166658277e-11	0.005672901393634806	5.704506560182544e-4	Xenentodon cancila	Beloniformes	ray-finned fish
SAMN12623622	LINE/RTE-BovB	29767	318	1.1863733646075157e-10	2.451877832634353e-6	0.05083240691882218	0.03628066172276098	Xenentodon cancila	Beloniformes	ray-finned fish
SAMN12623622	RC/Helitron	3094	14	5.702061134491591e-8	0.0011784449746653771	0.005283551147473237	0.0015972618368511123	Xenentodon cancila	Beloniformes	ray-finned fish
SAMN12623622	SINE/tRNA-RTE	2690	11	9.660695672785688e-8	0.001996575974694618	0.004593649834099226	0.0012549914432401596	Xenentodon cancila	Beloniformes	ray-finned fish
SAMN12623622	SINE/5S-Deu-L2	7927	66	1.945296045544238e-7	0.004020343337326277	0.01353675176018757	0.007529948659440958	Xenentodon cancila	Beloniformes	ray-finned fish
SAMN12623622	LINE/other	12668	263	4.092727327175069e-7	0.008458439567072715	0.021632846133222677	0.030005704506560184	Xenentodon cancila	Beloniformes	ray-finned fish
SAMN12623622	SINE/ID	1384	3	3.363539180304446e-6	0.06951426423935199	0.0023634243012614605	3.4227039361095263e-4	Xenentodon cancila	Beloniformes	ray-finned fish
SAMN12623622	DNA/hAT-Tip100	2682	14	4.087118798258464e-6	0.08446848420360767	0.004579988421953206	0.0015972618368511123	Xenentodon cancila	Beloniformes	ray-finned fish
SAMN12623622	DNA/CMC-EnSpm	2924	24	0.0016308071716896093	1	0.004993246139370311	0.002738163148887621	Xenentodon cancila	Beloniformes	ray-finned fish
SAMN12623622	LINE/Rex-Babar	39538	667	0.0017551173232201037	1	0.06751811417866736	0.07609811751283514	Xenentodon cancila	Beloniformes	ray-finned fish
SAMN12623622	LTR/ERVL	249	11	0.0018782507749212718	1	4.252114530448726e-4	0.0012549914432401596	Xenentodon cancila	Beloniformes	ray-finned fish
SAMN12623622	LTR/other	6730	71	0.0023568836039501084	1	0.011492662967839328	0.008100399315459212	Xenentodon cancila	Beloniformes	ray-finned fish
SAMN12623622	LTR/ERVK	1198	7	0.005711349012324778	1	0.0020457964688664954	7.986309184255561e-4	Xenentodon cancila	Beloniformes	ray-finned fish
SAMN12623622	DNA/PiggyBac	3988	77	0.03086615452346566	1	0.006810213954790972	0.008784940102681119	Xenentodon cancila	Beloniformes	ray-finned fish
SAMN12623622	DNA/TcMar-Tc2	184	0	0.12136397304464698	1	3.1421247935846006e-4	0	Xenentodon cancila	Beloniformes	ray-finned fish
SAMN12623622	LTR/Copia	305	8	0.14912618050780097	1	5.208413380670126e-4	9.127210496292071e-4	Xenentodon cancila	Beloniformes	ray-finned fish
SAMN12623622	Retroposon/other	417	10	0.15296205468014798	1	7.121011081112927e-4	0.0011409013120365088	Xenentodon cancila	Beloniformes	ray-finned fish
SAMN12623622	DNA/hAT-Blackjack	256	1	0.1948018324600995	1	4.371651886726401e-4	1.1409013120365089e-4	Xenentodon cancila	Beloniformes	ray-finned fish
SAMN12623622	LINE/L1	6589	110	0.261706545509752	1	0.011251880578765725	0.012549914432401598	Xenentodon cancila	Beloniformes	ray-finned fish
SAMN12623622	DNA/hAT-Charlie	18379	285	0.5372016599453342	1	0.031385386728962704	0.032515687393040504	Xenentodon cancila	Beloniformes	ray-finned fish
SAMN12623622	LTR/DIRS	62	0	0.9999999999999999	1	1.0587594413165503e-4	0	Xenentodon cancila	Beloniformes	ray-finned fish
SAMEA104026374	DNA/hAT-Ac	146070	300	0	0	0.03394965030024069	0.005117794571725891	Erpetoichthys calabaricus	Polypteriformes	ray-finned fish
SAMEA104026374	DNA/other	204974	694	0	0	0.04764014253879329	0.011839164775925894	Erpetoichthys calabaricus	Polypteriformes	ray-finned fish
SAMEA104026374	LINE/CR1	193347	483	0	0	0.04493779035120584	0.008239649260478684	Erpetoichthys calabaricus	Polypteriformes	ray-finned fish
SAMEA104026374	LTR/Ngaro	476926	15581	0	0	0.11084733976239196	0.2658011907402037	Erpetoichthys calabaricus	Polypteriformes	ray-finned fish
SAMEA104026374	DNA/PIF-Harbinger	208663	1424	2.613433939609131e-196	5.401183922990192e-192	0.04849754145682977	0.024292464900458895	Erpetoichthys calabaricus	Polypteriformes	ray-finned fish
SAMEA104026374	DNA/TcMar-Mariner	51249	85	3.5990246281911723e-190	7.438104199082696e-186	0.01191131394699141	0.0014500417953223358	Erpetoichthys calabaricus	Polypteriformes	ray-finned fish
SAMEA104026374	LTR/ERV1	18004	815	2.2761446019695265e-177	4.70410804889042e-173	0.004184497186318433	0.013903341919855337	Erpetoichthys calabaricus	Polypteriformes	ray-finned fish
SAMEA104026374	SINE/MIR	36885	26	1.5613992104544215e-174	3.226943748246153e-170	0.008572827078280125	4.435421962162439e-4	Erpetoichthys calabaricus	Polypteriformes	ray-finned fish
SAMEA104026374	DNA/hAT-Tip100	56830	183	6.460950143334588e-144	1.3352845661229592e-139	0.013208452293850063	0.0031218546887527934	Erpetoichthys calabaricus	Polypteriformes	ray-finned fish
SAMEA104026374	DNA/PiggyBac	64291	1580	1.9724465599259673e-101	4.076455305398997e-97	0.014942541024527791	0.02695371807775636	Erpetoichthys calabaricus	Polypteriformes	ray-finned fish
SAMEA104026374	DNA/CMC-EnSpm	29836	67	3.638118402740915e-96	7.518899302944649e-92	0.006934495559375514	0.0011429741210187824	Erpetoichthys calabaricus	Polypteriformes	ray-finned fish
SAMEA104026374	LTR/Gypsy	95449	737	2.7805014221838805e-65	5.746462289227426e-61	0.02218429637507821	0.012572715331206605	Erpetoichthys calabaricus	Polypteriformes	ray-finned fish
SAMEA104026374	LINE/Rex-Babar	401775	6687	9.978799467831595e-62	2.0623184860167558e-57	0.09338071301005822	0.11407564100377011	Erpetoichthys calabaricus	Polypteriformes	ray-finned fish
SAMEA104026374	SINE/tRNA-Core-RTE	9919	0	8.839737211204585e-59	1.8269084894396515e-54	0.0023053781154794787	0	Erpetoichthys calabaricus	Polypteriformes	ray-finned fish
SAMEA104026374	LTR/Copia	10328	4	6.083711725645006e-54	1.2573207023390534e-49	0.0024004380660018203	6.823726095634521e-5	Erpetoichthys calabaricus	Polypteriformes	ray-finned fish
SAMEA104026374	LINE/other	14437	37	1.1698801587616966e-43	2.4177913241127984e-39	0.0033554535591468126	6.311946638461933e-4	Erpetoichthys calabaricus	Polypteriformes	ray-finned fish
SAMEA104026374	DNA/TcMar-Tc2	39499	265	1.03277832239121e-38	2.1344429588859137e-34	0.009180374048122183	0.00452071853835787	Erpetoichthys calabaricus	Polypteriformes	ray-finned fish
SAMEA104026374	RC/Helitron	228608	2483	6.861399934005054e-33	1.4180455243608246e-28	0.0531331666723997	0.04235827973865129	Erpetoichthys calabaricus	Polypteriformes	ray-finned fish
SAMEA104026374	DNA/hAT-Blackjack	7489	11	4.917882673722574e-30	1.0163788121782444e-25	0.0017405965023516298	1.8765246762994934e-4	Erpetoichthys calabaricus	Polypteriformes	ray-finned fish
SAMEA104026374	DNA/hAT-Charlie	136612	2247	2.221582040708909e-18	4.5913436035331026e-14	0.03175141799696366	0.03833228134222692	Erpetoichthys calabaricus	Polypteriformes	ray-finned fish
SAMEA104026374	PLE	47907	876	1.0645457757298472e-16	2.200096754700875e-12	0.011134564913627925	0.014943960149439602	Erpetoichthys calabaricus	Polypteriformes	ray-finned fish
SAMEA104026374	LINE/RTE-BovB	211451	3154	3.1464625841248795e-7	0.006502794222610888	0.04914552957921678	0.0538050802640782	Erpetoichthys calabaricus	Polypteriformes	ray-finned fish
SAMEA104026374	DNA/TcMar-Tigger	572280	7376	3.1480064992192115e-7	0.006505985031936345	0.13300955619786228	0.12582950920350058	Erpetoichthys calabaricus	Polypteriformes	ray-finned fish
SAMEA104026374	SINE/5S-Deu-L2	104379	1240	7.883040797777128e-7	0.01629188041676599	0.024259810698218823	0.021153550896467015	Erpetoichthys calabaricus	Polypteriformes	ray-finned fish
SAMEA104026374	LINE/L1-Tx1	7583	60	5.7143689772003405e-6	0.11809886365179943	0.0017624440215425836	0.0010235589143451783	Erpetoichthys calabaricus	Polypteriformes	ray-finned fish
SAMEA104026374	LTR/ERVK	1769	43	4.710568492296377e-4	1	4.11151717540397e-4	7.335505552807111e-4	Erpetoichthys calabaricus	Polypteriformes	ray-finned fish
SAMEA104026374	LINE/L1	106054	1317	6.223163186677949e-4	1	0.024649114896568267	0.022467118169876663	Erpetoichthys calabaricus	Polypteriformes	ray-finned fish
SAMEA104026374	SINE/B2	22030	359	0.0010021872649844422	1	0.005120221784858646	0.006124294170831983	Erpetoichthys calabaricus	Polypteriformes	ray-finned fish
SAMEA104026374	DNA/TcMar-Tc1	542453	7126	0.0010501863464597583	1	0.1260771524222391	0.121564680393729	Erpetoichthys calabaricus	Polypteriformes	ray-finned fish
SAMEA104026374	LTR/ERVL	553	1	0.008783538471481589	1	1.285284905595475e-4	1.7059315239086304e-5	Erpetoichthys calabaricus	Polypteriformes	ray-finned fish
SAMEA104026374	LINE/L2	242829	3207	0.07149575716879551	1	0.05643841742149071	0.05470922397174977	Erpetoichthys calabaricus	Polypteriformes	ray-finned fish
SAMEA104026374	Retroposon/other	318	1	0.1401213948971211	1	7.390969258216294e-5	1.7059315239086304e-5	Erpetoichthys calabaricus	Polypteriformes	ray-finned fish
SAMEA104026374	RC/other	511	3	0.17592157909480072	1	1.187668330486958e-4	5.117794571725891e-5	Erpetoichthys calabaricus	Polypteriformes	ray-finned fish
SAMEA104026374	LTR/other	11205	147	0.6832136039164358	1	0.002604270771645081	0.0025077193401456866	Erpetoichthys calabaricus	Polypteriformes	ray-finned fish
SAMEA104026374	SINE/other	35	0	1	1	8.134714592376424e-6	0	Erpetoichthys calabaricus	Polypteriformes	ray-finned fish
SAMEA104026382	SINE/tRNA	5821	346	2.4760602394122426e-178	5.117273696793282e-174	0.005535811594106419	0.04291206746868411	Gouania willdenowi	Blenniiformes	ray-finned fish
SAMEA104026382	LINE/L2	118659	1774	1.6786607213620372e-163	3.4692881128389225e-159	0.11284553649631912	0.2200173632642937	Gouania willdenowi	Blenniiformes	ray-finned fish
SAMEA104026382	DNA/hAT-Charlie	166603	481	1.7033875814506191e-162	3.5203911145839945e-158	0.15844061484502867	0.05965521518045393	Gouania willdenowi	Blenniiformes	ray-finned fish
SAMEA104026382	LINE/Rex-Babar	35024	523	2.971095530611672e-44	6.140363133115142e-40	0.03330806824806446	0.0648641944685601	Gouania willdenowi	Blenniiformes	ray-finned fish
SAMEA104026382	SINE/5S-Deu-L2	22913	385	5.313493418023412e-43	1.0981396847028986e-38	0.021790422789170313	0.047748976807639835	Gouania willdenowi	Blenniiformes	ray-finned fish
SAMEA104026382	LINE/RTE-BovB	7550	186	1.0247193402753727e-40	2.1177874605471126e-36	0.007180102651692745	0.023068336847327297	Gouania willdenowi	Blenniiformes	ray-finned fish
SAMEA104026382	DNA/hAT-Ac	235765	1345	4.126424715524467e-37	8.528081959574416e-33	0.22421415916242915	0.16681136053578072	Gouania willdenowi	Blenniiformes	ray-finned fish
SAMEA104026382	DNA/other	135267	709	3.078913331366096e-30	6.363190181934311e-26	0.1286398603160957	0.08793253131588738	Gouania willdenowi	Blenniiformes	ray-finned fish
SAMEA104026382	DNA/PIF-Harbinger	51669	196	1.229918802394825e-29	2.541873188909385e-25	0.04913757932586919	0.024308570011162097	Gouania willdenowi	Blenniiformes	ray-finned fish
SAMEA104026382	DNA/CMC-EnSpm	28902	80	4.077452277277129e-28	8.426870621448642e-24	0.027486003554864066	0.009921865310678407	Gouania willdenowi	Blenniiformes	ray-finned fish
SAMEA104026382	DNA/hAT-Tip100	24929	61	4.650102704938424e-28	9.61036726029624e-24	0.023707652848218335	0.007565422299392286	Gouania willdenowi	Blenniiformes	ray-finned fish
SAMEA104026382	Retroposon/other	5015	115	2.3722397523767272e-23	4.902707896236982e-19	0.004769299973276704	0.014262681384100211	Gouania willdenowi	Blenniiformes	ray-finned fish
SAMEA104026382	LTR/ERV1	7586	135	7.575248592365293e-18	1.5655766265841352e-13	0.007214338902747174	0.016743147711769813	Gouania willdenowi	Blenniiformes	ray-finned fish
SAMEA104026382	LINE/L1	20085	271	9.661699546559102e-18	1.9967834452873695e-13	0.01910097506745017	0.0336103187399231	Gouania willdenowi	Blenniiformes	ray-finned fish
SAMEA104026382	SINE/tRNA-Core-RTE	10647	165	4.643251925945337e-16	9.596208755351229e-12	0.010125371249347372	0.020463847203274217	Gouania willdenowi	Blenniiformes	ray-finned fish
SAMEA104026382	LTR/Gypsy	22132	280	5.509276662457264e-15	1.1386022078300428e-10	0.02104768634268395	0.034726528587374426	Gouania willdenowi	Blenniiformes	ray-finned fish
SAMEA104026382	RC/Helitron	15595	60	2.514105686888309e-9	5.195902223092068e-5	0.014830953755383888	0.0074413989830088055	Gouania willdenowi	Blenniiformes	ray-finned fish
SAMEA104026382	LINE/L1-Tx1	7099	17	6.283463128158091e-9	1.2986033246964327e-4	0.006751198506538649	0.0021083963785191616	Gouania willdenowi	Blenniiformes	ray-finned fish
SAMEA104026382	DNA/TcMar-Tigger	6885	17	1.9644681795518047e-8	4.059966386679715e-4	0.006547683014159543	0.0021083963785191616	Gouania willdenowi	Blenniiformes	ray-finned fish
SAMEA104026382	DNA/hAT-Blackjack	4125	9	3.949694202847959e-6	0.08162833009025877	0.003922903766653321	0.0011162098474513209	Gouania willdenowi	Blenniiformes	ray-finned fish
SAMEA104026382	PLE	1180	0	2.775960504525592e-4	1	0.0011221882290062832	0	Gouania willdenowi	Blenniiformes	ray-finned fish
SAMEA104026382	LTR/DIRS	13228	68	5.181307827618716e-4	1	0.012579920248555183	0.008433585514076646	Gouania willdenowi	Blenniiformes	ray-finned fish
SAMEA104026382	LINE/other	9054	43	8.411712554500857e-4	1	0.008610417140188889	0.005333002604489644	Gouania willdenowi	Blenniiformes	ray-finned fish
SAMEA104026382	LTR/Ngaro	19175	188	0.0011131482746453592	1	0.018235558721352102	0.02331638348009426	Gouania willdenowi	Blenniiformes	ray-finned fish
SAMEA104026382	LTR/Copia	396	9	0.004332783391920383	1	3.765987615987188e-4	0.0011162098474513209	Gouania willdenowi	Blenniiformes	ray-finned fish
SAMEA104026382	DNA/TcMar-Tc2	2864	12	0.03096738703227983	1	0.0027236839727745724	0.0014882797966017612	Gouania willdenowi	Blenniiformes	ray-finned fish
SAMEA104026382	DNA/Kolobok-T2	10965	102	0.054093540283058496	1	0.010427791466994827	0.01265037827111497	Gouania willdenowi	Blenniiformes	ray-finned fish
SAMEA104026382	SINE/other	2579	12	0.08832812858646158	1	0.002452646985260343	0.0014882797966017612	Gouania willdenowi	Blenniiformes	ray-finned fish
SAMEA104026382	SINE/B2	226	0	0.42561167458130583	1	2.1492757606391528e-4	0	Gouania willdenowi	Blenniiformes	ray-finned fish
SAMEA104026382	DNA/PiggyBac	23119	185	0.5420283735296909	1	0.021986330225759545	0.022944313530943818	Gouania willdenowi	Blenniiformes	ray-finned fish
SAMEA104026382	DNA/TcMar-Tc1	26681	212	0.5938777071505089	1	0.025373817066200545	0.02629294307329778	Gouania willdenowi	Blenniiformes	ray-finned fish
SAMEA104026382	LTR/other	9692	77	0.7256327720949227	1	0.009217159589431268	0.009549795361527967	Gouania willdenowi	Blenniiformes	ray-finned fish
SAMEA104026382	SINE/B4	87	0	1	1	8.273760671487004e-5	0	Gouania willdenowi	Blenniiformes	ray-finned fish
SAMEA104129913	LINE/L2	442215	6587	0	0	0.16365864968799695	0.5174797706025611	Thalassophryne amazonica	Batrachoidiformes	ray-finned fish
SAMEA104129913	LTR/Gypsy	92004	1675	0	0	0.03404961479347031	0.13158928431141487	Thalassophryne amazonica	Batrachoidiformes	ray-finned fish
SAMEA104129913	LINE/RTE-BovB	237092	263	3.963895391894105e-220	8.192182606427547e-216	0.08774500315870465	0.020661481656060965	Thalassophryne amazonica	Batrachoidiformes	ray-finned fish
SAMEA104129913	DNA/hAT-Ac	189069	202	8.57615587439312e-179	1.7724341345608261e-174	0.06997224706954738	0.015869274884122868	Thalassophryne amazonica	Batrachoidiformes	ray-finned fish
SAMEA104129913	LTR/Ngaro	93182	37	8.243132694215062e-139	1.703608233913427e-134	0.03448557894966686	0.0029067483698640897	Thalassophryne amazonica	Batrachoidiformes	ray-finned fish
SAMEA104129913	DNA/other	211714	401	2.518256704210911e-108	5.2044811305926896e-104	0.07835289929116965	0.03150286746798649	Thalassophryne amazonica	Batrachoidiformes	ray-finned fish
SAMEA104129913	LINE/Rex-Babar	91678	109	2.3742790500990585e-78	4.906922512839724e-74	0.03392896596925971	0.008563123576086103	Thalassophryne amazonica	Batrachoidiformes	ray-finned fish
SAMEA104129913	SINE/5S-Deu-L2	50298	18	6.0964568769704414e-77	1.259954742763481e-72	0.018614707239706638	0.0014140938015555031	Thalassophryne amazonica	Batrachoidiformes	ray-finned fish
SAMEA104129913	DNA/CMC-EnSpm	97723	136	3.6198640443762305e-72	7.481173020512356e-68	0.03616615045500521	0.010684264278419358	Thalassophryne amazonica	Batrachoidiformes	ray-finned fish
SAMEA104129913	DNA/PIF-Harbinger	74364	88	7.413869046527137e-64	1.5322243158457634e-59	0.027521255103056672	0.006913347474271349	Thalassophryne amazonica	Batrachoidiformes	ray-finned fish
SAMEA104129913	DNA/TcMar-Tc1	556161	1888	3.6081272163258897e-62	7.456916517980717e-58	0.20582874454535932	0.14832272762982165	Thalassophryne amazonica	Batrachoidiformes	ray-finned fish
SAMEA104129913	SINE/MIR	32039	7	1.5653185772154594e-54	3.23504390353119e-50	0.011857262818660006	5.499253672715846e-4	Thalassophryne amazonica	Batrachoidiformes	ray-finned fish
SAMEA104129913	DNA/hAT-Charlie	42507	32	1.7273816346113985e-49	3.569979624251377e-45	0.015731348376440614	0.002513944536098672	Thalassophryne amazonica	Batrachoidiformes	ray-finned fish
SAMEA104129913	PLE	48618	50	1.2001401068753586e-46	2.4803295588793038e-42	0.017992958697762483	0.0039280383376541755	Thalassophryne amazonica	Batrachoidiformes	ray-finned fish
SAMEA104129913	LTR/ERV1	39686	406	3.454631708865402e-44	7.139687352712126e-40	0.014687328949759387	0.0318956713017519	Thalassophryne amazonica	Batrachoidiformes	ray-finned fish
SAMEA104129913	DNA/TcMar-Tigger	63759	96	1.7412741292820936e-43	3.598691242987303e-39	0.023596467432034186	0.007541833608296017	Thalassophryne amazonica	Batrachoidiformes	ray-finned fish
SAMEA104129913	LINE/other	54231	80	7.785217547003061e-38	1.6089709104391224e-33	0.020070264987008046	0.006284861340246681	Thalassophryne amazonica	Batrachoidiformes	ray-finned fish
SAMEA104129913	LTR/other	36092	43	3.231093318343712e-31	6.67770056102095e-27	0.013357231176100283	0.003378112970382591	Thalassophryne amazonica	Batrachoidiformes	ray-finned fish
SAMEA104129913	SINE/tRNA-Core-RTE	16209	7	3.629352178952482e-24	7.500782148241094e-20	0.005998763164507632	5.499253672715846e-4	Thalassophryne amazonica	Batrachoidiformes	ray-finned fish
SAMEA104129913	LINE/L1	21381	21	9.24706519496578e-22	1.9110909638435776e-17	0.007912860461492855	0.0016497761018147536	Thalassophryne amazonica	Batrachoidiformes	ray-finned fish
SAMEA104129913	DNA/hAT-Tip100	44853	99	7.220525808540151e-18	1.492266068850993e-13	0.01659957580465549	0.007777515908555267	Thalassophryne amazonica	Batrachoidiformes	ray-finned fish
SAMEA104129913	DNA/Kolobok-T2	7858	2	1.42435751342455e-13	2.9437196729945177e-9	0.0029081547872602245	1.57121533506167e-4	Thalassophryne amazonica	Batrachoidiformes	ray-finned fish
SAMEA104129913	LTR/ERVL	2154	41	3.3985510197547e-13	7.0237853925270386e-9	7.971704519926856e-4	0.003220991436876424	Thalassophryne amazonica	Batrachoidiformes	ray-finned fish
SAMEA104129913	DNA/hAT-Blackjack	8282	4	2.5926050928656058e-12	5.3581369454253477e-08	0.003065072276417559	3.14243067012334e-4	Thalassophryne amazonica	Batrachoidiformes	ray-finned fish
SAMEA104129913	DNA/PiggyBac	17696	28	3.4753414085039224e-12	7.182488088955056e-8	0.006549084641811775	0.0021997014690863384	Thalassophryne amazonica	Batrachoidiformes	ray-finned fish
SAMEA104129913	RC/Helitron	18904	39	3.556881187933582e-9	7.351006351102334e-5	0.006996151450543049	0.003063869903370257	Thalassophryne amazonica	Batrachoidiformes	ray-finned fish
SAMEA104129913	SINE/other	3978	0	1.628431398943525e-8	3.3654791721965827e-4	0.0014722117261034833	0	Thalassophryne amazonica	Batrachoidiformes	ray-finned fish
SAMEA104129913	Retroposon/other	10146	20	1.0965042824079346e-5	0.22661454004524784	0.0037549170872413127	0.0015712153350616702	Thalassophryne amazonica	Batrachoidiformes	ray-finned fish
SAMEA104129913	DNA/TcMar-Mariner	66010	240	2.9283585001436887e-5	0.6052038512246961	0.024429536460555793	0.018854584020740042	Thalassophryne amazonica	Batrachoidiformes	ray-finned fish
SAMEA104129913	LINE/L1-Tx1	2794	3	0.0019896660811262344	1	0.0010340270393999831	2.3568230025925054e-4	Thalassophryne amazonica	Batrachoidiformes	ray-finned fish
SAMEA104129913	DNA/TcMar-Tc2	16258	53	0.00569620326310628	1	0.0060168974969810034	0.004163720637913426	Thalassophryne amazonica	Batrachoidiformes	ray-finned fish
SAMEA104129913	LINE/CR1	2079	2	0.005886849923099749	1	7.694138206558929e-4	1.57121533506167e-4	Thalassophryne amazonica	Batrachoidiformes	ray-finned fish
SAMEA104129913	LTR/Copia	1682	1	0.0064383975369974415	1	6.224887187798037e-4	7.85607667530835e-5	Thalassophryne amazonica	Batrachoidiformes	ray-finned fish
SAMEA104129913	LTR/ERVK	4857	32	0.07327702243167131	1	0.0017975194453706935	0.002513944536098672	Thalassophryne amazonica	Batrachoidiformes	ray-finned fish
SAMEA104129913	SINE/tRNA	1967	6	0.40564014591276565	1	7.279639178596159e-4	4.713646005185011e-4	Thalassophryne amazonica	Batrachoidiformes	ray-finned fish
SAMEA104129913	LTR/DIRS	2517	13	0.6621532357864943	1	9.315125476627622e-4	0.0010212899677900856	Thalassophryne amazonica	Batrachoidiformes	ray-finned fish
SAMEA104129917	SINE/MIR	78755	1313	2.991123853954132e-163	6.181755668967005e-159	0.10247018794766871	0.22637931034482758	Denticeps clupeoides	Clupeiformes	ray-finned fish
SAMEA104129917	LINE/L2	65826	933	1.8781373260744295e-75	3.881546411798024e-71	0.085647928281928	0.16086206896551725	Denticeps clupeoides	Clupeiformes	ray-finned fish
SAMEA104129917	LTR/Ngaro	33189	37	7.0013656063724975e-65	1.446972229869004e-60	0.04318307495137041	0.006379310344827587	Denticeps clupeoides	Clupeiformes	ray-finned fish
SAMEA104129917	DNA/other	78180	249	4.9407464670111884e-61	1.0211040723372022e-56	0.10172204042598869	0.04293103448275862	Denticeps clupeoides	Clupeiformes	ray-finned fish
SAMEA104129917	SINE/tRNA	43168	649	1.1006672511099375e-59	2.274749007868908e-55	0.056167012549361475	0.11189655172413793	Denticeps clupeoides	Clupeiformes	ray-finned fish
SAMEA104129917	DNA/hAT-Charlie	37439	106	3.200780339687183e-34	6.615052728031501e-30	0.04871286098117921	0.018275862068965518	Denticeps clupeoides	Clupeiformes	ray-finned fish
SAMEA104129917	DNA/TcMar-Tc1	124754	617	7.0222047434123585e-34	1.451279054321032e-29	0.16232068855594517	0.10637931034482759	Denticeps clupeoides	Clupeiformes	ray-finned fish
SAMEA104129917	SINE/tRNA-Core-RTE	51849	185	1.2842971427646013e-32	2.6542569049516015e-28	0.0674620884375427	0.03189655172413793	Denticeps clupeoides	Clupeiformes	ray-finned fish
SAMEA104129917	DNA/TcMar-Tigger	5143	2	1.8670491888278304e-14	3.858630558550477e-10	0.006691691659130978	3.448275862068965e-4	Denticeps clupeoides	Clupeiformes	ray-finned fish
SAMEA104129917	SINE/5S-Deu-L2	8009	16	1.917805718019417e-11	3.963529077430729e-7	0.0104207191324091	0.002758620689655172	Denticeps clupeoides	Clupeiformes	ray-finned fish
SAMEA104129917	LTR/Gypsy	27063	301	1.1523970314231504e-10	2.381658944842225e-6	0.035212376311697775	0.05189655172413793	Denticeps clupeoides	Clupeiformes	ray-finned fish
SAMEA104129917	LINE/L1	16865	64	7.252234381981479e-10	1.4988192797241123e-5	0.021943492092405977	0.011034482758620689	Denticeps clupeoides	Clupeiformes	ray-finned fish
SAMEA104129917	LTR/ERV1	3572	60	3.5965702061265447e-8	7.43303164500173e-4	0.004647622517288713	0.010344827586206896	Denticeps clupeoides	Clupeiformes	ray-finned fish
SAMEA104129917	DNA/Kolobok-T2	4794	9	1.3922449135485626e-7	0.002877352562830814	0.006237598641624326	0.0015517241379310344	Denticeps clupeoides	Clupeiformes	ray-finned fish
SAMEA104129917	Retroposon/other	4191	9	3.890643960304768e-6	0.08040793872761864	0.0054530195884538064	0.0015517241379310344	Denticeps clupeoides	Clupeiformes	ray-finned fish
SAMEA104129917	DNA/CMC-EnSpm	19220	98	3.994433635263451e-5	0.8255295993998973	0.025007644115982382	0.01689655172413793	Denticeps clupeoides	Clupeiformes	ray-finned fish
SAMEA104129917	LTR/DIRS	6131	22	1.0593932372245095e-4	1	0.007977204270295942	0.003793103448275862	Denticeps clupeoides	Clupeiformes	ray-finned fish
SAMEA104129917	SINE/tRNA-RTE	6484	25	2.839582090835573e-4	1	0.008436501792301238	0.004310344827586207	Denticeps clupeoides	Clupeiformes	ray-finned fish
SAMEA104129917	LINE/other	1995	3	3.810829791811769e-4	1	0.0025957466186984834	5.172413793103448e-4	Denticeps clupeoides	Clupeiformes	ray-finned fish
SAMEA104129917	DNA/PiggyBac	1871	29	4.305286047619345e-4	1	0.0024344069792405325	0.005	Denticeps clupeoides	Clupeiformes	ray-finned fish
SAMEA104129917	PLE	1709	2	5.880648480884904e-4	1	0.002223624547045468	3.448275862068965e-4	Denticeps clupeoides	Clupeiformes	ray-finned fish
SAMEA104129917	DNA/hAT-Tip100	8763	43	0.0033916139916224993	1	0.011401768230403415	0.007413793103448276	Denticeps clupeoides	Clupeiformes	ray-finned fish
SAMEA104129917	SINE/other	6409	30	0.007030394265504973	1	0.00833891733295167	0.005172413793103448	Denticeps clupeoides	Clupeiformes	ray-finned fish
SAMEA104129917	DNA/PIF-Harbinger	10312	59	0.03358259526018299	1	0.013417212597503139	0.010172413793103447	Denticeps clupeoides	Clupeiformes	ray-finned fish
SAMEA104129917	RC/Helitron	506	1	0.19643816050670204	1	6.583698190784124e-4	1.7241379310344826e-4	Denticeps clupeoides	Clupeiformes	ray-finned fish
SAMEA104129917	DNA/hAT-Ac	58144	456	0.3968220442996889	1	0.07565267739228303	0.07862068965517241	Denticeps clupeoides	Clupeiformes	ray-finned fish
SAMEA104129917	LTR/ERVK	201	0	0.41265772285499425	1	2.615263510568397e-4	0	Denticeps clupeoides	Clupeiformes	ray-finned fish
SAMEA104129917	LINE/CR1	202	0	0.4128968840672008	1	2.6282747718150057e-4	0	Denticeps clupeoides	Clupeiformes	ray-finned fish
SAMEA104129917	LINE/Rex-Babar	52590	406	0.6384508411464113	1	0.06842622289591642	0.07	Denticeps clupeoides	Clupeiformes	ray-finned fish
SAMEA104129917	LINE/RTE-BovB	6572	46	0.6674934601743929	1	0.008551000891271395	0.007931034482758621	Denticeps clupeoides	Clupeiformes	ray-finned fish
SAMEA104129917	LTR/other	3607	25	0.7719615769465995	1	0.004693161931651845	0.004310344827586207	Denticeps clupeoides	Clupeiformes	ray-finned fish
SAMEA104129917	DNA/TcMar-Tc2	423	2	0.7763213794315678	1	5.503763507315582e-4	3.448275862068965e-4	Denticeps clupeoides	Clupeiformes	ray-finned fish
SAMEA104129917	DNA/hAT-Blackjack	126	0	1	1	1.6394189170727263e-4	0	Denticeps clupeoides	Clupeiformes	ray-finned fish
SAMEA104129917	LINE/L1-Tx1	477	3	1	1	6.206371614632465e-4	5.172413793103448e-4	Denticeps clupeoides	Clupeiformes	ray-finned fish
SAMEA104129917	SINE/B4	26	0	1	1	3.382927924118325e-5	0	Denticeps clupeoides	Clupeiformes	ray-finned fish
SAMEA104130240	LTR/DIRS	10594	852	0	0	0.0025158355867959717	0.015966418050297963	Danio kyathit	Cypriniformes	ray-finned fish
SAMEA104130240	LTR/Ngaro	194763	6084	0	0	0.04625181106202981	0.1140137176267756	Danio kyathit	Cypriniformes	ray-finned fish
SAMEA104130240	DNA/hAT-Ac	651737	5697	1.4723529922900136e-224	3.042911929165771e-220	0.15477280893256995	0.10676136576590083	Danio kyathit	Cypriniformes	ray-finned fish
SAMEA104130240	LINE/Rex-Babar	28200	1098	3.547935261618748e-214	7.332517805187466e-210	0.006696862709802379	0.020576440163412167	Danio kyathit	Cypriniformes	ray-finned fish
SAMEA104130240	DNA/CMC-EnSpm	428140	3415	1.519572762064256e-204	3.140501027358198e-200	0.10167357448846774	0.06399685169221543	Danio kyathit	Cypriniformes	ray-finned fish
SAMEA104130240	LTR/Gypsy	67984	1877	3.2793999885266406e-197	6.777535956288008e-193	0.016144663633446982	0.03517484352160714	Danio kyathit	Cypriniformes	ray-finned fish
SAMEA104130240	DNA/PIF-Harbinger	271709	4933	2.1226571421488168e-133	4.38689551567896e-129	0.06452474716374804	0.0924440613170421	Danio kyathit	Cypriniformes	ray-finned fish
SAMEA104130240	RC/Helitron	94025	512	4.2042404103204806e-110	8.688903656009337e-106	0.022328812634367683	0.009594842772010045	Danio kyathit	Cypriniformes	ray-finned fish
SAMEA104130240	DNA/Kolobok-T2	238223	1962	1.5373638691783977e-97	3.1772699084309943e-93	0.05657257891195929	0.036767737341179114	Danio kyathit	Cypriniformes	ray-finned fish
SAMEA104130240	SINE/other	151050	1150	5.970685992349467e-81	1.2339616740388644e-76	0.035870961429632954	0.021550916382444437	Danio kyathit	Cypriniformes	ray-finned fish
SAMEA104130240	SINE/5S-Deu-L2	28673	765	1.5872925598826164e-74	3.280457533509403e-70	0.006809189520502255	0.01433604437614782	Danio kyathit	Cypriniformes	ray-finned fish
SAMEA104130240	LINE/L2	98017	1811	3.589104461680857e-52	7.417602190955828e-48	0.023276822419386514	0.033938008320527714	Danio kyathit	Cypriniformes	ray-finned fish
SAMEA104130240	DNA/hAT-Blackjack	16652	465	1.1254308929108934e-50	2.3259280263789434e-46	0.003954473682398199	0.008714066189423185	Danio kyathit	Cypriniformes	ray-finned fish
SAMEA104130240	DNA/other	1127463	13039	1.7551101794487617e-34	3.627286207866756e-30	0.26774698302772765	0.24434991192234173	Danio kyathit	Cypriniformes	ray-finned fish
SAMEA104130240	DNA/TcMar-Tc1	285938	3062	7.570815804869515e-23	1.5646605023923827e-18	0.06790381310338554	0.05738165735916945	Danio kyathit	Cypriniformes	ray-finned fish
SAMEA104130240	Retroposon/other	15554	77	4.407219256018114e-22	9.108400036412638e-18	0.0036937234960378084	0.0014429744012593232	Danio kyathit	Cypriniformes	ray-finned fish
SAMEA104130240	DNA/hAT-Charlie	164254	2513	1.425223397941094e-20	2.945509196524859e-16	0.039006613033187226	0.04709343727746337	Danio kyathit	Cypriniformes	ray-finned fish
SAMEA104130240	LINE/RTE-BovB	27816	205	2.565026323753768e-17	5.301139903301912e-13	0.006605671387796559	0.003841685094261834	Danio kyathit	Cypriniformes	ray-finned fish
SAMEA104130240	DNA/TcMar-Tigger	7760	35	4.105316934954331e-13	8.484458509470115e-9	0.0018428246322009382	6.558974551178742e-4	Danio kyathit	Cypriniformes	ray-finned fish
SAMEA104130240	LTR/ERV1	34437	592	1.6811791773965012e-12	3.474493005925349e-8	0.008178009260193776	0.011094036955136614	Danio kyathit	Cypriniformes	ray-finned fish
SAMEA104130240	LINE/L1	32306	557	4.805533713758874e-12	9.931596526225465e-8	0.007671944918541689	0.01043813950001874	Danio kyathit	Cypriniformes	ray-finned fish
SAMEA104130240	PLE	11115	72	2.492463979110305e-10	5.151175305627267e-6	0.002639561312746576	0.0013492747648139124	Danio kyathit	Cypriniformes	ray-finned fish
SAMEA104130240	LTR/other	22285	393	6.276734896972368e-10	1.2972128011572793e-5	0.005292183882551277	0.007364791424609272	Danio kyathit	Cypriniformes	ray-finned fish
SAMEA104130240	SINE/tRNA-Core-RTE	2217	2	6.696414574392798e-10	1.3839480000897595e-5	5.264873981429742e-4	3.747985457816424e-5	Danio kyathit	Cypriniformes	ray-finned fish
SAMEA104130240	LINE/L1-Tx1	13998	107	1.801777479471937e-8	3.723733516824652e-4	0.003324208659993393	0.0020051722199317867	Danio kyathit	Cypriniformes	ray-finned fish
SAMEA104130240	LINE/other	23395	205	2.7155925750552564e-8	5.612315174866699e-4	0.005555783797724349	0.003841685094261834	Danio kyathit	Cypriniformes	ray-finned fish
SAMEA104130240	DNA/PiggyBac	25893	248	4.646077308523949e-6	0.09602047973526445	0.0061490023455642905	0.0046475019676923655	Danio kyathit	Cypriniformes	ray-finned fish
SAMEA104130240	SINE/tRNA	14414	240	5.655062984815966e-5	1	0.0034229992588330313	0.004497582549379708	Danio kyathit	Cypriniformes	ray-finned fish
SAMEA104130240	DNA/hAT-Tip100	121879	1393	8.164382780222822e-5	1	0.0289435081634044	0.02610471871369139	Danio kyathit	Cypriniformes	ray-finned fish
SAMEA104130240	LTR/Copia	436	1	0.050203434049039805	1	1.0354014686077436e-4	1.873992728908212e-5	Danio kyathit	Cypriniformes	ray-finned fish
SAMEA104132831	DNA/other	166134	1551	0	0	0.20157098554227393	0.08676437681808011	Harpagifer antarcticus	Perciformes	ray-finned fish
SAMEA104132831	LINE/L2	124527	5754	0	0	0.1510890613397784	0.32188409040053706	Harpagifer antarcticus	Perciformes	ray-finned fish
SAMEA104132831	LTR/Gypsy	20797	1348	9.522901419962157e-256	1.968098036463579e-251	0.02523307562764197	0.0754083687625867	Harpagifer antarcticus	Perciformes	ray-finned fish
SAMEA104132831	DNA/CMC-EnSpm	39250	187	2.6610023879619384e-170	5.499493635200938e-166	0.04762216754267189	0.010460953233385546	Harpagifer antarcticus	Perciformes	ray-finned fish
SAMEA104132831	DNA/TcMar-Tc1	21995	1140	5.263578214821071e-147	1.0878237096570709e-142	0.026686613378371166	0.0637726560751846	Harpagifer antarcticus	Perciformes	ray-finned fish
SAMEA104132831	DNA/hAT-Tip100	29388	182	1.3883239509689304e-101	2.8692491094674886e-97	0.03565656712723673	0.010181248601476841	Harpagifer antarcticus	Perciformes	ray-finned fish
SAMEA104132831	DNA/PIF-Harbinger	24684	196	4.905565190823454e-64	1.0138331579874832e-59	0.029949186843906062	0.010964421570821213	Harpagifer antarcticus	Perciformes	ray-finned fish
SAMEA104132831	LTR/ERV1	8928	441	1.322843362134651e-51	2.7339203765236835e-47	0.010832374823464322	0.02466994853434773	Harpagifer antarcticus	Perciformes	ray-finned fish
SAMEA104132831	LINE/RTE-BovB	7470	391	2.487024277332603e-51	5.139933073963291e-47	0.009063378128503415	0.021872902215260684	Harpagifer antarcticus	Perciformes	ray-finned fish
SAMEA104132831	LINE/Rex-Babar	36141	437	2.680981542504326e-42	5.54078455389369e-38	0.04385000655183961	0.024446184828820765	Harpagifer antarcticus	Perciformes	ray-finned fish
SAMEA104132831	DNA/Kolobok-T2	43858	661	6.3518355406877816e-24	1.3127338511939437e-19	0.05321307067736315	0.036976952338330725	Harpagifer antarcticus	Perciformes	ray-finned fish
SAMEA104132831	DNA/hAT-Ac	127567	2372	1.735671235552871e-16	3.5871117425171184e-12	0.1547775043800261	0.13269187737748936	Harpagifer antarcticus	Perciformes	ray-finned fish
SAMEA104132831	SINE/tRNA-Core-RTE	7069	69	4.431651967204002e-14	9.158895120620511e-10	0.008576843372207581	0.003859923920340121	Harpagifer antarcticus	Perciformes	ray-finned fish
SAMEA104132831	LTR/other	6089	55	7.956195079341972e-14	1.6443068370476053e-9	0.00738780581318036	0.0030767509509957484	Harpagifer antarcticus	Perciformes	ray-finned fish
SAMEA104132831	LINE/L1-Tx1	3183	17	2.0265454050078495e-13	4.188261388529723e-9	0.0038619454595751495	9.50995748489595e-4	Harpagifer antarcticus	Perciformes	ray-finned fish
SAMEA104132831	DNA/hAT-Charlie	68365	1229	2.7218678577961595e-12	5.6252843017073227e-8	0.08294750277846531	0.06875139852315955	Harpagifer antarcticus	Perciformes	ray-finned fish
SAMEA104132831	DNA/hAT-Blackjack	1904	90	8.4133624813187e-11	1.7387896240141357e-6	0.0023101301146814593	0.005034683374356679	Harpagifer antarcticus	Perciformes	ray-finned fish
SAMEA104132831	SINE/tRNA	888	0	8.313513599094882e-9	1.7181538555249392e-4	0.0010774136249144621	0	Harpagifer antarcticus	Perciformes	ray-finned fish
SAMEA104132831	SINE/5S-Deu-L2	15470	446	1.0155254492552836e-8	2.0987864459758946e-4	0.018769807181786856	0.024949653166256434	Harpagifer antarcticus	Perciformes	ray-finned fish
SAMEA104132831	LINE/other	13600	207	8.065596219163452e-8	0.0016669167706145106	0.016500929390581853	0.011579771761020362	Harpagifer antarcticus	Perciformes	ray-finned fish
SAMEA104132831	PLE	1002	4	8.838332710923983e-6	0.18266182213666596	0.0012157302389237512	2.2376370552696352e-4	Harpagifer antarcticus	Perciformes	ray-finned fish
SAMEA104132831	LTR/DIRS	10290	160	1.2001618660555069e-5	0.2480374528576916	0.012484894369785827	0.008950548221078542	Harpagifer antarcticus	Perciformes	ray-finned fish
SAMEA104132831	LTR/Ngaro	1458	12	1.2819261129155745e-4	1	0.0017689966949609073	6.712911165808906e-4	Harpagifer antarcticus	Perciformes	ray-finned fish
SAMEA104132831	LINE/CR1	431	0	1.636793909816526e-4	1	5.229338652456455e-4	0	Harpagifer antarcticus	Perciformes	ray-finned fish
SAMEA104132831	LTR/Copia	1308	13	0.0021365452449218073	1	0.0015870011502118427	7.272320429626315e-4	Harpagifer antarcticus	Perciformes	ray-finned fish
SAMEA104132831	DNA/PiggyBac	23443	441	0.002448142126231065	1	0.02844347703701547	0.02466994853434773	Harpagifer antarcticus	Perciformes	ray-finned fish
SAMEA104132831	LINE/L1	15300	379	0.010914865259460721	1	0.018563545564404583	0.021201611098679796	Harpagifer antarcticus	Perciformes	ray-finned fish
SAMEA104132831	DNA/TcMar-Tc2	695	23	0.05108872023896257	1	8.432460240039991e-4	0.0012866413067800402	Harpagifer antarcticus	Perciformes	ray-finned fish
SAMEA104132831	SINE/other	143	0	0.08016107656911496	1	1.7350241932744152e-4	0	Harpagifer antarcticus	Perciformes	ray-finned fish
SAMEA104132831	RC/Helitron	2819	71	0.21873678566313026	1	0.003420302937650753	0.003971805773103603	Harpagifer antarcticus	Perciformes	ray-finned fish
SAMEA104132834	DNA/CMC-EnSpm	26725	108	3.6708253281013096e-84	7.586494705586976e-80	0.040469920513896064	0.009750812567713976	Trematomus bernacchii	Perciformes	ray-finned fish
SAMEA104132834	DNA/hAT-Ac	108777	2564	1.0413368518347775e-71	2.1521308716869346e-67	0.16472204092572768	0.23149151318165404	Trematomus bernacchii	Perciformes	ray-finned fish
SAMEA104132834	DNA/PIF-Harbinger	23651	766	4.492119946239453e-62	9.283864292893078e-58	0.03581493321138095	0.06915854098952691	Trematomus bernacchii	Perciformes	ray-finned fish
SAMEA104132834	DNA/other	134650	1631	1.461273548217178e-52	3.020014042100442e-48	0.20390176977347443	0.14725532683279163	Trematomus bernacchii	Perciformes	ray-finned fish
SAMEA104132834	LTR/Gypsy	19554	624	1.5814694183445218e-48	3.268422846892623e-44	0.029610807323806308	0.056338028169014086	Trematomus bernacchii	Perciformes	ray-finned fish
SAMEA104132834	DNA/TcMar-Tc1	9383	24	1.188336153132017e-39	2.4559343276779396e-35	0.014208765731782478	0.0021668472372697724	Trematomus bernacchii	Perciformes	ray-finned fish
SAMEA104132834	SINE/tRNA-Core-RTE	8265	303	2.3628738292048353e-33	4.883351342817633e-29	0.01251576774732838	0.027356446370530876	Trematomus bernacchii	Perciformes	ray-finned fish
SAMEA104132834	SINE/5S-Deu-L2	23698	200	3.1188493810514693e-28	6.445726015819072e-24	0.03588610575634458	0.01805706031058144	Trematomus bernacchii	Perciformes	ray-finned fish
SAMEA104132834	DNA/PiggyBac	10794	58	3.089982596169482e-26	6.386067031503468e-22	0.016345456390158806	0.005236547490068617	Trematomus bernacchii	Perciformes	ray-finned fish
SAMEA104132834	DNA/Kolobok-T2	25694	252	5.3048347062531534e-21	1.0963501887413392e-16	0.03890866745309805	0.02275189599133261	Trematomus bernacchii	Perciformes	ray-finned fish
SAMEA104132834	LINE/RTE-BovB	3947	12	6.847690058328979e-16	1.4152121043548502e-11	0.0059769794674779326	0.0010834236186348862	Trematomus bernacchii	Perciformes	ray-finned fish
SAMEA104132834	LINE/L1	7610	50	7.910849419482043e-15	1.634935249524354e-10	0.01152389504623944	0.00451426507764536	Trematomus bernacchii	Perciformes	ray-finned fish
SAMEA104132834	LINE/Rex-Babar	48079	1016	2.2617661101768524e-13	4.674392019902501e-9	0.07280648487886282	0.0917298663777537	Trematomus bernacchii	Perciformes	ray-finned fish
SAMEA104132834	DNA/hAT-Blackjack	2682	8	3.3429914591118785e-11	6.90896044854652e-7	0.004061377991329064	7.222824124232575e-4	Trematomus bernacchii	Perciformes	ray-finned fish
SAMEA104132834	DNA/hAT-Charlie	40586	851	1.2141372007635983e-10	2.5092573528181285e-6	0.061459764040298806	0.07683279162152401	Trematomus bernacchii	Perciformes	ray-finned fish
SAMEA104132834	SINE/tRNA	1170	0	6.110511306079996e-9	1.2628593716275526e-4	0.0017717420767542898	0	Trematomus bernacchii	Perciformes	ray-finned fish
SAMEA104132834	LTR/other	6263	51	7.30591931009397e-9	1.5099143438171208e-4	0.00948412019377104	0.004604550379198266	Trematomus bernacchii	Perciformes	ray-finned fish
SAMEA104132834	LTR/ERV1	8388	79	2.130200282709017e-8	4.4024849242747257e-4	0.012702027811807676	0.007132538822679667	Trematomus bernacchii	Perciformes	ray-finned fish
SAMEA104132834	LTR/Ngaro	1207	2	7.197867706633726e-7	0.014875833189299923	0.0018277715270448099	1.8057060310581438e-4	Trematomus bernacchii	Perciformes	ray-finned fish
SAMEA104132834	LTR/DIRS	9613	115	1.6026477771828265e-4	1	0.014557056909264092	0.010382809678584326	Trematomus bernacchii	Perciformes	ray-finned fish
SAMEA104132834	PLE	627	1	7.506704186129557e-4	1	9.494720360042219e-4	9.028530155290719e-5	Trematomus bernacchii	Perciformes	ray-finned fish
SAMEA104132834	SINE/other	481	0	8.530396137946437e-4	1	7.283828537767636e-4	0	Trematomus bernacchii	Perciformes	ray-finned fish
SAMEA104132834	LTR/ERVK	389	0	0.003935435009775977	1	5.890663827841185e-4	0	Trematomus bernacchii	Perciformes	ray-finned fish
SAMEA104132834	Retroposon/other	507	1	0.004393815477039869	1	7.677548999268589e-4	9.028530155290719e-5	Trematomus bernacchii	Perciformes	ray-finned fish
SAMEA104132834	LINE/other	17211	246	0.010488560199659509	1	0.026062780241895796	0.022210184182015168	Trematomus bernacchii	Perciformes	ray-finned fish
SAMEA104132834	DNA/TcMar-Tc2	398	1	0.017409363182220347	1	6.026951679899208e-4	9.028530155290719e-5	Trematomus bernacchii	Perciformes	ray-finned fish
SAMEA104132834	SINE/ID	246	0	0.038789958026011276	1	3.7252012895859423e-4	0	Trematomus bernacchii	Perciformes	ray-finned fish
SAMEA104132834	LINE/L2	89387	1570	0.053365115248439246	1	0.13535958035456042	0.14174792343806428	Trematomus bernacchii	Perciformes	ray-finned fish
SAMEA104132834	RC/Helitron	7081	139	0.06979688920904596	1	0.010722825338031731	0.012549656915854098	Trematomus bernacchii	Perciformes	ray-finned fish
SAMEA104132834	LTR/ERVL-MaLR	130	0	0.2834731161034088	1	1.9686023075047662e-4	0	Trematomus bernacchii	Perciformes	ray-finned fish
SAMEA104132834	DNA/hAT-Tip100	20482	363	0.29378307891530586	1	0.031016086509471248	0.03277356446370531	Trematomus bernacchii	Perciformes	ray-finned fish
SAMEA104132834	LTR/Copia	531	12	0.30732804302792327	1	8.040983271423315e-4	0.0010834236186348862	Trematomus bernacchii	Perciformes	ray-finned fish
SAMEA104132834	LINE/L1-Tx1	2115	29	0.30836390820823223	1	0.003202764523363524	0.0026182737450343085	Trematomus bernacchii	Perciformes	ray-finned fish
SAMEA104132834	LINE/CR1	46	0	1	1	6.96582354963225e-5	0	Trematomus bernacchii	Perciformes	ray-finned fish
SAMEA104240207	DNA/TcMar-Tc1	28553	1878	0	0	0.032022977857680386	0.10252210940058959	Neostethus bicornis	Atheriniformes	ray-finned fish
SAMEA104240207	LTR/Ngaro	88711	203	0	0	0.09949183583976062	0.011081995851075445	Neostethus bicornis	Atheriniformes	ray-finned fish
SAMEA104240207	DNA/TcMar-Tigger	31383	31	4.333709486868991e-229	8.956477396512144e-225	0.035196900994907146	0.0016923244895730976	Neostethus bicornis	Atheriniformes	ray-finned fish
SAMEA104240207	DNA/hAT-Charlie	81862	643	2.231571865209003e-195	4.6119895738274465e-191	0.09181049323662775	0.03510208538050005	Neostethus bicornis	Atheriniformes	ray-finned fish
SAMEA104240207	SINE/tRNA	60541	2378	4.858605565487404e-191	1.0041280122192819e-186	0.06789840305683566	0.12981766568402664	Neostethus bicornis	Atheriniformes	ray-finned fish
SAMEA104240207	LTR/other	3837	461	7.740408312921466e-184	1.5997101860314794e-179	0.004303301440826521	0.025166502893328967	Neostethus bicornis	Atheriniformes	ray-finned fish
SAMEA104240207	LINE/RTE-BovB	208868	5890	9.41480188788829e-156	1.9457571061698728e-151	0.234251228913879	0.32154165301888854	Neostethus bicornis	Atheriniformes	ray-finned fish
SAMEA104240207	LINE/L2	76104	2637	2.065728144216147e-146	4.269240355651512e-142	0.08535273725636215	0.14395676383884703	Neostethus bicornis	Atheriniformes	ray-finned fish
SAMEA104240207	DNA/PIF-Harbinger	17071	35	1.62084035946646e-103	3.349790770909333e-99	0.01914559783590032	0.001910688939840594	Neostethus bicornis	Atheriniformes	ray-finned fish
SAMEA104240207	DNA/other	35738	236	2.094588964171106e-103	4.328887012252425e-99	0.0400811537378833	0.01288350256578229	Neostethus bicornis	Atheriniformes	ray-finned fish
SAMEA104240207	DNA/TcMar-Tc2	28632	152	1.1525930123251506e-102	2.3820639785723888e-98	0.03211157853889626	0.008297849110164865	Neostethus bicornis	Atheriniformes	ray-finned fish
SAMEA104240207	DNA/hAT-Tip100	9823	14	2.1870475728376402e-66	4.519971218783551e-62	0.011016765716246785	7.642755759362375e-4	Neostethus bicornis	Atheriniformes	ray-finned fish
SAMEA104240207	LTR/Gypsy	11947	561	6.594484472016625e-66	1.3628821058316758e-61	0.013398890360582342	0.030625614150016377	Neostethus bicornis	Atheriniformes	ray-finned fish
SAMEA104240207	SINE/other	4355	1	4.315426000249231e-37	8.918690914715086e-33	0.004884252742976153	5.4591112566874116e-5	Neostethus bicornis	Atheriniformes	ray-finned fish
SAMEA104240207	SINE/5S-Deu-L2	10386	63	3.0706528198101724e-33	6.346118182701683e-29	0.011648185760861154	0.003439240091713069	Neostethus bicornis	Atheriniformes	ray-finned fish
SAMEA104240207	DNA/hAT-Blackjack	3020	3	1.7607812300065934e-22	3.639006568054627e-18	0.003387013383188974	1.6377333770062233e-4	Neostethus bicornis	Atheriniformes	ray-finned fish
SAMEA104240207	DNA/hAT-Ac	64038	1008	1.4380327719601713e-19	2.971982329810086e-15	0.07182038511015083	0.055027841467409105	Neostethus bicornis	Atheriniformes	ray-finned fish
SAMEA104240207	LINE/Rex-Babar	89194	1494	2.2822162931504754e-17	4.716656413054087e-13	0.10003353367554879	0.08155912217490993	Neostethus bicornis	Atheriniformes	ray-finned fish
SAMEA104240207	LINE/L1	14300	162	6.482355456074731e-17	1.3397084021069646e-12	0.01603784482768289	0.008843760235833607	Neostethus bicornis	Atheriniformes	ray-finned fish
SAMEA104240207	Retroposon/other	1279	0	9.580124093852925e-12	1.979924246476584e-7	0.0014344338136088404	0	Neostethus bicornis	Atheriniformes	ray-finned fish
SAMEA104240207	DNA/CMC-EnSpm	1572	3	1.3158927304982475e-10	2.7195555061207284e-6	0.0017630414034347905	1.6377333770062233e-4	Neostethus bicornis	Atheriniformes	ray-finned fish
SAMEA104240207	RC/Helitron	842	49	6.296182006720753e-10	1.3012319353289781e-5	9.443262478957338e-4	0.0026749645157768316	Neostethus bicornis	Atheriniformes	ray-finned fish
SAMEA104240207	LTR/ERVL	275	24	1.5184535469695632e-8	3.1381879455219964e-4	3.084200928400556e-4	0.0013101867016049786	Neostethus bicornis	Atheriniformes	ray-finned fish
SAMEA104240207	SINE/B2	798	0	1.8143955381095917e-7	0.003749811258611093	8.94979033041325e-4	0	Neostethus bicornis	Atheriniformes	ray-finned fish
SAMEA104240207	PLE	1136	5	1.1621616046736518e-5	0.24018393883790362	0.0012740553653320115	2.7295556283437055e-4	Neostethus bicornis	Atheriniformes	ray-finned fish
SAMEA104240207	LINE/other	5967	167	1.4865341124425916e-4	1	0.006692155250824042	0.009116715798667976	Neostethus bicornis	Atheriniformes	ray-finned fish
SAMEA104240207	LINE/L1-Tx1	1432	47	0.002848816847449332	1	0.001606027537988944	0.0025657822906430833	Neostethus bicornis	Atheriniformes	ray-finned fish
SAMEA104240207	SINE/tRNA-Core-RTE	319	0	0.003881264493294075	1	3.5776730769446446e-4	0	Neostethus bicornis	Atheriniformes	ray-finned fish
SAMEA104240207	DNA/PiggyBac	1942	30	0.12705835793208267	1	0.002178006619255956	0.0016377333770062235	Neostethus bicornis	Atheriniformes	ray-finned fish
SAMEA104240207	SINE/tRNA-RTE	119	0	0.18215766068798417	1	1.3346178562896951e-4	0	Neostethus bicornis	Atheriniformes	ray-finned fish
SAMEA104240207	LTR/ERV1	7046	134	0.39878107948810204	1	0.007902283542367388	0.007315209083961131	Neostethus bicornis	Atheriniformes	ray-finned fish
SAMEA104240207	LTR/ERVK	70	0	0.40808596564752614	1	7.850693272292324e-5	0	Neostethus bicornis	Atheriniformes	ray-finned fish
SAMEA104240207	SINE/ID	73	0	0.4087781189447482	1	8.187151555390567e-5	0	Neostethus bicornis	Atheriniformes	ray-finned fish
SAMEA104240207	DNA/Kolobok-T2	360	9	0.5739418187579484	1	4.0374993971789097e-4	4.91320013101867e-4	Neostethus bicornis	Atheriniformes	ray-finned fish
SAMEA104240207	SINE/MIR	48	0	1	1	5.383332529571879e-5	0	Neostethus bicornis	Atheriniformes	ray-finned fish
SAMEA104240212	LINE/L2	96069	1712	0	0	0.028515532474563714	0.09305865086698918	Danio aesculapii	Cypriniformes	ray-finned fish
SAMEA104240212	LTR/Gypsy	60751	1852	0	0	0.018032321699634847	0.10066858726966353	Danio aesculapii	Cypriniformes	ray-finned fish
SAMEA104240212	LTR/DIRS	10209	432	7.62048638562172e-222	1.574925921316441e-217	0.003030270649562512	0.02348208947110942	Danio aesculapii	Cypriniformes	ray-finned fish
SAMEA104240212	DNA/hAT-Ac	497873	1385	1.0864940530756093e-198	2.2454572594913618e-194	0.1477803838877105	0.07528401369788552	Danio aesculapii	Cypriniformes	ray-finned fish
SAMEA104240212	LINE/Rex-Babar	37234	693	2.878802169886961e-160	5.949620444505383e-156	0.011051924514233575	0.03766918519323803	Danio aesculapii	Cypriniformes	ray-finned fish
SAMEA104240212	DNA/other	945774	3969	9.329395206072038e-90	1.9281061072389082e-85	0.2807279060945573	0.2157416970158178	Danio aesculapii	Cypriniformes	ray-finned fish
SAMEA104240212	SINE/other	175228	499	5.647670803609819e-62	1.1672041249820412e-57	0.05201178032927219	0.027123987606675	Danio aesculapii	Cypriniformes	ray-finned fish
SAMEA104240212	DNA/CMC-EnSpm	308101	1102	1.5175986067840047e-55	3.1364210406405025e-51	0.09145160323252616	0.05990107082676523	Danio aesculapii	Cypriniformes	ray-finned fish
SAMEA104240212	LTR/Ngaro	61734	597	7.325154639557078e-38	1.5138897093572612e-33	0.018324099155656002	0.03245094308854705	Danio aesculapii	Cypriniformes	ray-finned fish
SAMEA104240212	DNA/hAT-Tip100	136038	497	2.516810074751642e-22	5.201491381489218e-18	0.04037926913754383	0.02701527422949394	Danio aesculapii	Cypriniformes	ray-finned fish
SAMEA104240212	SINE/ID	524	30	2.371674827090349e-20	4.901540365147625e-16	1.5553549029001434e-4	0.001630700657715932	Danio aesculapii	Cypriniformes	ray-finned fish
SAMEA104240212	DNA/PiggyBac	18250	44	6.001678056194785e-10	1.2403668038737763e-5	0.005417028049222827	0.002391694297983367	Danio aesculapii	Cypriniformes	ray-finned fish
SAMEA104240212	LINE/other	17995	48	2.683809675476416e-8	5.546629456307108e-4	0.005341338068261084	0.002609121052345491	Danio aesculapii	Cypriniformes	ray-finned fish
SAMEA104240212	DNA/TcMar-Tc2	173	10	8.58027878760138e-8	0.001773286217033577	5.135045767208488e-5	5.435668859053107e-4	Danio aesculapii	Cypriniformes	ray-finned fish
SAMEA104240212	SINE/tRNA	14566	130	1.9609782178494586e-07	0.004052753682829476	0.004323530441916696	0.0070663695167690384	Danio aesculapii	Cypriniformes	ray-finned fish
SAMEA104240212	SINE/tRNA-Core-RTE	2561	0	2.208309695973708e-6	0.04563913648668862	7.601648676197074e-4	0	Danio aesculapii	Cypriniformes	ray-finned fish
SAMEA104240212	DNA/hAT-Charlie	133123	854	3.039738613894912e-6	0.06282227793336614	0.03951402876694194	0.04642061205631353	Danio aesculapii	Cypriniformes	ray-finned fish
SAMEA104240212	Retroposon/other	12426	92	0.00497628079646803	1	0.0036883282487475536	0.0050008153503288575	Danio aesculapii	Cypriniformes	ray-finned fish
SAMEA104240212	DNA/TcMar-Tigger	6594	20	0.005526354927973622	1	0.0019572538606342643	0.0010871337718106214	Danio aesculapii	Cypriniformes	ray-finned fish
SAMEA104240212	DNA/TcMar-Tc1	255584	1310	0.016955456420777327	1	0.07586332585931874	0.07120726205359569	Danio aesculapii	Cypriniformes	ray-finned fish
SAMEA104240212	LTR/other	16672	114	0.0203325350424722	1	0.004948640637624273	0.006196662499320541	Danio aesculapii	Cypriniformes	ray-finned fish
SAMEA104240212	SINE/5S-Deu-L2	18078	77	0.029250155971727594	1	0.005365974415005494	0.004185465021470892	Danio aesculapii	Cypriniformes	ray-finned fish
SAMEA104240212	DNA/PIF-Harbinger	188707	1099	0.030002785109357718	1	0.056012663675873535	0.05973800076099364	Danio aesculapii	Cypriniformes	ray-finned fish
SAMEA104240212	LINE/L1	49380	237	0.045454897797493614	1	0.014657142195650586	0.012882535195955863	Danio aesculapii	Cypriniformes	ray-finned fish
SAMEA104240212	DNA/hAT-Blackjack	8114	31	0.04906121191892028	1	0.0024084255118572064	0.0016850573463064631	Danio aesculapii	Cypriniformes	ray-finned fish
SAMEA104240212	RC/Helitron	44425	216	0.09173638140697876	1	0.013186381977354745	0.01174104473555471	Danio aesculapii	Cypriniformes	ray-finned fish
SAMEA104240212	PLE	5660	22	0.12360223154234153	1	0.0016800207538959562	0.0011958471489916835	Danio aesculapii	Cypriniformes	ray-finned fish
SAMEA104240212	SINE/B4	326	0	0.43073675863950533	1	9.676444624913106e-5	0	Danio aesculapii	Cypriniformes	ray-finned fish
SAMEA104240212	LINE/RTE-BovB	8228	49	0.548436872498409	1	0.0024422633856989273	0.002663477740936022	Danio aesculapii	Cypriniformes	ray-finned fish
SAMEA104240212	DNA/Kolobok-T2	203391	1093	0.5977100835756	1	0.06037121928545096	0.059411860629450454	Danio aesculapii	Cypriniformes	ray-finned fish
SAMEA104240212	LINE/L1-Tx1	10850	55	0.6475253666935977	1	0.0032205344840585026	0.0029896178724792086	Danio aesculapii	Cypriniformes	ray-finned fish
SAMEA104240212	LTR/ERV1	24368	128	0.69461476865753	1	0.00723299394539517	0.006957656139587976	Danio aesculapii	Cypriniformes	ray-finned fish
SAMEA104242997	LINE/RTE-BovB	9961	754	5.567391450274206e-263	1.1506127910281703e-258	0.011250816054070783	0.05566218809980806	Gymnodraco acuticeps	Perciformes	ray-finned fish
SAMEA104242997	LINE/Rex-Babar	69918	376	4.4074981023509525e-139	9.108976328128714e-135	0.07897144431969892	0.02775727151926768	Gymnodraco acuticeps	Perciformes	ray-finned fish
SAMEA104242997	DNA/other	179334	1687	1.0405949087799005e-124	2.1505974979754203e-120	0.20255535049098783	0.12453860918352282	Gymnodraco acuticeps	Perciformes	ray-finned fish
SAMEA104242997	DNA/hAT-Tip100	41350	1228	2.1000479133630286e-101	4.340169022547371e-97	0.04670427104064119	0.09065406762143806	Gymnodraco acuticeps	Perciformes	ray-finned fish
SAMEA104242997	LINE/L2	125236	2717	2.43323789014078e-77	5.0287727475539505e-73	0.1414523842332706	0.20057581573896352	Gymnodraco acuticeps	Perciformes	ray-finned fish
SAMEA104242997	DNA/CMC-EnSpm	31638	155	5.243352768351012e-69	1.0836437166351036e-64	0.0357346971507571	0.011442492248634284	Gymnodraco acuticeps	Perciformes	ray-finned fish
SAMEA104242997	DNA/hAT-Ac	134417	2726	1.089401607013401e-52	2.2514663012145957e-48	0.15182220073687705	0.20124021851469068	Gymnodraco acuticeps	Perciformes	ray-finned fish
SAMEA104242997	DNA/Kolobok-T2	30551	183	2.0523545337124936e-51	4.2416011148236105e-47	0.03450694521312283	0.01350952310645209	Gymnodraco acuticeps	Perciformes	ray-finned fish
SAMEA104242997	SINE/tRNA-Core-RTE	9510	24	2.7374466131074365e-35	5.6574809153091385e-31	0.010741417596045893	0.0017717407352724052	Gymnodraco acuticeps	Perciformes	ray-finned fish
SAMEA104242997	DNA/hAT-Charlie	68493	1455	6.421501965215669e-35	1.3271318111511223e-30	0.07736192591019678	0.10741178207588956	Gymnodraco acuticeps	Perciformes	ray-finned fish
SAMEA104242997	DNA/TcMar-Tc1	16856	88	1.8712218355488312e-34	3.8672541675287696e-30	0.019038626182854845	0.006496382695998819	Gymnodraco acuticeps	Perciformes	ray-finned fish
SAMEA104242997	DNA/PiggyBac	16200	94	6.680279152630603e-29	1.3806132924741669e-24	0.01829768297118228	0.00693931787981692	Gymnodraco acuticeps	Perciformes	ray-finned fish
SAMEA104242997	LTR/other	14754	111	3.5448365661041976e-17	7.326113731167545e-13	0.016664445343013787	0.008194300900634874	Gymnodraco acuticeps	Perciformes	ray-finned fish
SAMEA104242997	SINE/tRNA	2419	1	8.422323622513638e-15	1.7406416230648934e-10	0.0027322280930425886	7.382253063635022e-5	Gymnodraco acuticeps	Perciformes	ray-finned fish
SAMEA104242997	LINE/L1-Tx1	3827	13	1.6025689897606442e-12	3.3120293311383233e-8	0.004322545230291024	9.596928982725527e-4	Gymnodraco acuticeps	Perciformes	ray-finned fish
SAMEA104242997	LINE/L1	6588	44	3.7833027241875184e-10	7.818951740078344e-6	0.007441057741614127	0.0032481913479994093	Gymnodraco acuticeps	Perciformes	ray-finned fish
SAMEA104242997	LTR/Gypsy	29915	338	3.9071998937085105e-9	8.075010020327379e-5	0.03378859173351345	0.02495201535508637	Gymnodraco acuticeps	Perciformes	ray-finned fish
SAMEA104242997	DNA/hAT-Blackjack	3479	17	1.864886436168329e-8	3.8541607976290854e-4	0.003929483892391552	0.0012549830208179536	Gymnodraco acuticeps	Perciformes	ray-finned fish
SAMEA104242997	LTR/Copia	1842	5	2.527168946550597e-7	0.0052229000618361195	0.002080514323019615	3.691126531817511e-4	Gymnodraco acuticeps	Perciformes	ray-finned fish
SAMEA104242997	SINE/other	1040	0	2.815955703856002e-7	0.0058197356531592	0.001174666067285776	0	Gymnodraco acuticeps	Perciformes	ray-finned fish
SAMEA104242997	LTR/DIRS	14910	306	9.172933384218793e-7	0.01895770142516498	0.01684064525310665	0.022589694374723166	Gymnodraco acuticeps	Perciformes	ray-finned fish
SAMEA104242997	LINE/other	12694	132	2.852463084208934e-6	0.05895185456134604	0.014337702940505423	0.009744574043998228	Gymnodraco acuticeps	Perciformes	ray-finned fish
SAMEA104242997	LTR/Ngaro	5921	137	6.2978549991940995e-6	0.13015776926834446	0.006687690177306807	0.010113686697179979	Gymnodraco acuticeps	Perciformes	ray-finned fish
SAMEA104242997	SINE/5S-Deu-L2	9938	200	2.1891451663201705e-4	1	0.011224837862198116	0.014764506127270044	Gymnodraco acuticeps	Perciformes	ray-finned fish
SAMEA104242997	DNA/PIF-Harbinger	28523	493	0.007044580008759568	1	0.03221634638191556	0.036394507603720656	Gymnodraco acuticeps	Perciformes	ray-finned fish
SAMEA104242997	DNA/TcMar-Tc2	302	0	0.016946545875010148	1	3.411049541541388e-4	0	Gymnodraco acuticeps	Perciformes	ray-finned fish
SAMEA104242997	DNA/TcMar-Tigger	214	0	0.08360347114904149	1	2.417101330761116e-4	0	Gymnodraco acuticeps	Perciformes	ray-finned fish
SAMEA104242997	RC/Helitron	2527	48	0.14387929979155495	1	0.0028542126461838036	0.0035434814705448104	Gymnodraco acuticeps	Perciformes	ray-finned fish
SAMEA104242997	LINE/CR1	437	10	0.23695737604091496	1	4.935856455806578e-4	7.382253063635022e-4	Gymnodraco acuticeps	Perciformes	ray-finned fish
SAMEA104242997	LTR/ERV1	12279	203	0.2669950237780103	1	0.013868966000194272	0.014985973719179093	Gymnodraco acuticeps	Perciformes	ray-finned fish
SAMEA104242997	SINE/ID	85	0	0.6422314649905961	1	9.6006361268549e-5	0	Gymnodraco acuticeps	Perciformes	ray-finned fish
SAMEA104242997	PLE	151	1	0.7327872045851692	1	1.705524770770694e-4	7.382253063635022e-5	Gymnodraco acuticeps	Perciformes	ray-finned fish
SAMEA104242997	SINE/Alu	49	0	0.9999999999999999	1	5.5344843554810595e-5	0	Gymnodraco acuticeps	Perciformes	ray-finned fish
SAMEA104381735	LTR/Ngaro	5027	155	1.710176061973434e-28	3.5344208672804966e-24	0.04481031163089211	0.12282091917591126	Betta splendens	Anabantiformes	ray-finned fish
SAMEA104381735	LINE/Rex-Babar	13401	66	6.699282652110217e-16	1.3845407457116186e-11	0.11945553733152678	0.05229793977812995	Betta splendens	Anabantiformes	ray-finned fish
SAMEA104381735	LINE/other	5369	130	1.3620970038452143e-15	2.8150458778469042e-11	0.0478588747058404	0.10301109350237718	Betta splendens	Anabantiformes	ray-finned fish
SAMEA104381735	DNA/TcMar-Tc1	6012	15	8.622402458912316e-15	1.7819919161834082e-10	0.053590529843828	0.011885895404120444	Betta splendens	Anabantiformes	ray-finned fish
SAMEA104381735	DNA/hAT-Charlie	4016	10	4.943516257799952e-10	1.021676504999516e-5	0.035798331312843185	0.00792393026941363	Betta splendens	Anabantiformes	ray-finned fish
SAMEA104381735	LINE/RTE-BovB	8064	144	7.422254354121864e-8	0.0015339573073663655	0.07188190829351779	0.11410459587955626	Betta splendens	Anabantiformes	ray-finned fish
SAMEA104381735	LTR/Gypsy	8333	147	1.1465161262032226e-7	0.0023695048780242	0.07427975468872566	0.11648177496038035	Betta splendens	Anabantiformes	ray-finned fish
SAMEA104381735	SINE/tRNA	4006	18	7.549288124138869e-6	0.156021137661578	0.03570919204164587	0.014263074484944533	Betta splendens	Anabantiformes	ray-finned fish
SAMEA104381735	LINE/L1	5478	98	1.0533732759903899e-5	0.21770065494893387	0.04883049276189118	0.07765451664025357	Betta splendens	Anabantiformes	ray-finned fish
SAMEA104381735	DNA/Kolobok-T2	3694	72	1.2032860678565087e-5	0.24868313164390465	0.03292804678028952	0.05705229793977813	Betta splendens	Anabantiformes	ray-finned fish
SAMEA104381735	DNA/PIF-Harbinger	3186	13	1.6686035295871822e-5	0.34485029145978296	0.028399771803465736	0.010301109350237718	Betta splendens	Anabantiformes	ray-finned fish
SAMEA104381735	DNA/hAT-Tip100	1226	1	2.7310669752502953e-5	0.5644296117749785	0.010928474648791271	7.92393026941363e-4	Betta splendens	Anabantiformes	ray-finned fish
SAMEA104381735	SINE/5S-Deu-L2	908	1	7.108959591033012e-4	1	0.008093845824716537	7.92393026941363e-4	Betta splendens	Anabantiformes	ray-finned fish
SAMEA104381735	DNA/hAT-Ac	2751	14	9.076343109627472e-4	1	0.02452221350638237	0.011093502377179081	Betta splendens	Anabantiformes	ray-finned fish
SAMEA104381735	SINE/other	1920	8	0.0013797005718236529	1	0.017114740069885188	0.006339144215530904	Betta splendens	Anabantiformes	ray-finned fish
SAMEA104381735	DNA/CMC-EnSpm	1994	37	0.00379573755126111	1	0.01777437067674535	0.029318541996830427	Betta splendens	Anabantiformes	ray-finned fish
SAMEA104381735	DNA/TcMar-Tc2	571	0	0.003838825527132587	1	0.005089852385366897	0	Betta splendens	Anabantiformes	ray-finned fish
SAMEA104381735	LINE/L2	9775	87	0.02081074665092417	1	0.08713363759537902	0.06893819334389857	Betta splendens	Anabantiformes	ray-finned fish
SAMEA104381735	SINE/tRNA-Core-RTE	406	0	0.02727437502745394	1	0.003619054410611139	0	Betta splendens	Anabantiformes	ray-finned fish
SAMEA104381735	SINE/ID	660	2	0.03963893150050321	1	0.005883191899023033	0.001584786053882726	Betta splendens	Anabantiformes	ray-finned fish
SAMEA104381735	DNA/other	7765	69	0.04421672175533475	1	0.06921664408471796	0.05467511885895404	Betta splendens	Anabantiformes	ray-finned fish
SAMEA104381735	DNA/PiggyBac	3328	49	0.0660751781576137	1	0.02966554945446766	0.03882725832012678	Betta splendens	Anabantiformes	ray-finned fish
SAMEA104381735	DNA/TcMar-Tigger	463	1	0.07126627134202815	1	0.004127148256435856	7.92393026941363e-4	Betta splendens	Anabantiformes	ray-finned fish
SAMEA104381735	PLE	1080	6	0.08017474822484802	1	0.009627041289310419	0.004754358161648178	Betta splendens	Anabantiformes	ray-finned fish
SAMEA104381735	SINE/tRNA-RTE	492	2	0.19058668133830667	1	0.00438565214290808	0.001584786053882726	Betta splendens	Anabantiformes	ray-finned fish
SAMEA104381735	RC/Helitron	1011	7	0.22967917185533915	1	0.00901198031804892	0.005546751188589541	Betta splendens	Anabantiformes	ray-finned fish
SAMEA104381735	LTR/other	835	6	0.3233742508611975	1	0.007443129144976111	0.004754358161648178	Betta splendens	Anabantiformes	ray-finned fish
SAMEA104381735	LTR/ERV1	6161	61	0.3505880874385286	1	0.05491870498466805	0.04833597464342314	Betta splendens	Anabantiformes	ray-finned fish
SAMEA104381735	LTR/ERVK	2397	22	0.3781526300357126	1	0.02136668330599729	0.017432646592709985	Betta splendens	Anabantiformes	ray-finned fish
SAMEA104381735	Retroposon/other	781	11	0.3959358240608841	1	0.00696177708051059	0.008716323296354992	Betta splendens	Anabantiformes	ray-finned fish
SAMEA104381735	DNA/TcMar-Mariner	109	0	0.6376164099312192	1	9.716180560507738e-4	0	Betta splendens	Anabantiformes	ray-finned fish
SAMEA104381735	LINE/L1-Tx1	679	7	1	1	0.006052556514297939	0.005546751188589541	Betta splendens	Anabantiformes	ray-finned fish
SAMEA104381735	LTR/Copia	184	2	1	1	0.001640162590030664	0.001584786053882726	Betta splendens	Anabantiformes	ray-finned fish
SAMEA104381735	LTR/DIRS	102	1	1	1	9.092205662126506e-4	7.92393026941363e-4	Betta splendens	Anabantiformes	ray-finned fish
SAMEA104384835	LINE/RTE-BovB	4720	194	3.0135621828676504e-99	6.228128963332573e-95	0.008517364958261303	0.06348167539267016	Sparus aurata	Spariformes	ray-finned fish
SAMEA104384835	LINE/L2	43776	433	2.856960255499098e-31	5.9044797600399866e-27	0.07899495093492516	0.14168848167539266	Sparus aurata	Spariformes	ray-finned fish
SAMEA104384835	DNA/hAT-Ac	109443	424	2.72817438355497e-17	5.638317998493057e-13	0.19749279091673555	0.1387434554973822	Sparus aurata	Spariformes	ray-finned fish
SAMEA104384835	LTR/Gypsy	13232	147	1.433334790097585e-14	2.962273010694679e-10	0.023877494306718972	0.048102094240837695	Sparus aurata	Spariformes	ray-finned fish
SAMEA104384835	LINE/Rex-Babar	37534	126	5.746437223520291e-10	1.1876161809849385e-5	0.06773109668291943	0.0412303664921466	Sparus aurata	Spariformes	ray-finned fish
SAMEA104384835	PLE	9411	15	3.4351256187329254e-9	7.099374116235336e-5	0.016982398648770575	0.004908376963350785	Sparus aurata	Spariformes	ray-finned fish
SAMEA104384835	SINE/other	3925	1	1.4672752222174862e-8	3.0324177017568787e-4	0.007082766411266019	3.272251308900524e-4	Sparus aurata	Spariformes	ray-finned fish
SAMEA104384835	DNA/CMC-EnSpm	43079	158	1.694320616043936e-8	3.501652417178003e-4	0.07773719598240225	0.05170157068062827	Sparus aurata	Spariformes	ray-finned fish
SAMEA104384835	DNA/TcMar-Tc1	33368	114	1.826076214575394e-8	3.7739517126629665e-4	0.06021343939136931	0.037303664921465966	Sparus aurata	Spariformes	ray-finned fish
SAMEA104384835	SINE/5S-Deu-L2	7460	81	2.730373014278485e-8	5.642861908609345e-4	0.013461767497590958	0.02650523560209424	Sparus aurata	Spariformes	ray-finned fish
SAMEA104384835	LTR/DIRS	1174	25	2.778845780212524e-8	5.743040573965223e-4	0.0021185140807200784	0.008180628272251309	Sparus aurata	Spariformes	ray-finned fish
SAMEA104384835	DNA/PiggyBac	8184	78	7.985276260838276e-6	0.16503170448274465	0.014768244664917479	0.025523560209424083	Sparus aurata	Spariformes	ray-finned fish
SAMEA104384835	LTR/Ngaro	3232	37	6.472749404812013e-5	1	0.005832229564639943	0.012107329842931938	Sparus aurata	Spariformes	ray-finned fish
SAMEA104384835	LINE/L1-Tx1	6797	19	0.0012346859404695019	1	0.012265366445191118	0.006217277486910994	Sparus aurata	Spariformes	ray-finned fish
SAMEA104384835	DNA/other	100077	499	0.013256689449851733	1	0.18059159595930432	0.16328534031413613	Sparus aurata	Spariformes	ray-finned fish
SAMEA104384835	LTR/ERV1	2528	23	0.021515142301202644	1	0.004561842926797579	0.007526178010471204	Sparus aurata	Spariformes	ray-finned fish
SAMEA104384835	LINE/other	12397	50	0.02301366260833762	1	0.022370714700755374	0.016361256544502618	Sparus aurata	Spariformes	ray-finned fish
SAMEA104384835	DNA/TcMar-Tigger	1254	2	0.05547056619059708	1	0.0022628761986567105	6.544502617801048e-4	Sparus aurata	Spariformes	ray-finned fish
SAMEA104384835	DNA/Kolobok-T2	6567	47	0.07797067856495588	1	0.0118503253561233	0.015379581151832461	Sparus aurata	Spariformes	ray-finned fish
SAMEA104384835	LINE/L1	11508	77	0.09778097240812629	1	0.02076649066518455	0.02519633507853403	Sparus aurata	Spariformes	ray-finned fish
SAMEA104384835	LTR/ERVK	126	2	0.15620222644996656	1	2.2737033575019578e-4	6.544502617801048e-4	Sparus aurata	Spariformes	ray-finned fish
SAMEA104384835	SINE/tRNA	12516	59	0.24560016164031928	1	0.022585453351186117	0.01930628272251309	Sparus aurata	Spariformes	ray-finned fish
SAMEA104384835	SINE/ID	1021	3	0.39227539830133806	1	0.001842421530166269	9.81675392670157e-4	Sparus aurata	Spariformes	ray-finned fish
SAMEA104384835	DNA/hAT-Charlie	14565	75	0.6095188369629638	1	0.026282928096838108	0.02454188481675393	Sparus aurata	Spariformes	ray-finned fish
SAMEA104384835	LTR/ERVL-MaLR	216	0	0.6368001053538723	1	3.897777184289071e-4	0	Sparus aurata	Spariformes	ray-finned fish
SAMEA104384835	LTR/other	2478	15	0.6821497650418555	1	0.004471616603087184	0.004908376963350785	Sparus aurata	Spariformes	ray-finned fish
SAMEA104384835	DNA/hAT-Blackjack	2567	12	0.6879058233433311	1	0.004632219459291687	0.003926701570680628	Sparus aurata	Spariformes	ray-finned fish
SAMEA104384835	SINE/B4	369	1	0.7285641424398944	1	6.658702689827162e-4	3.272251308900524e-4	Sparus aurata	Spariformes	ray-finned fish
SAMEA104384835	DNA/TcMar-Tc2	4345	25	0.7581624237930437	1	0.007840667530433339	0.008180628272251309	Sparus aurata	Spariformes	ray-finned fish
SAMEA104384835	DNA/hAT-Tip100	18933	107	0.7646217777814763	1	0.03416509973617823	0.0350130890052356	Sparus aurata	Spariformes	ray-finned fish
SAMEA104384835	SINE/tRNA-Core-RTE	2150	10	0.7689932670008351	1	0.0038797319195469915	0.0032722513089005235	Sparus aurata	Spariformes	ray-finned fish
SAMEA104384835	DNA/PIF-Harbinger	26508	149	0.798703042863621	1	0.047834387778303095	0.0487565445026178	Sparus aurata	Spariformes	ray-finned fish
SAMEA104384835	RC/Helitron	7714	43	0.9381883895290656	1	0.013920117222039764	0.01407068062827225	Sparus aurata	Spariformes	ray-finned fish
SAMEA104384835	LTR/Copia	988	5	0.9999999999999999	1	0.0017828721565174082	0.0016361256544502618	Sparus aurata	Spariformes	ray-finned fish
SAMEA104387956	LINE/L1-Tx1	10048	874	0	0	0.002656713860706546	0.017890772128060263	Rhinatrema bivittatum	Gymnophiona	amphibian
SAMEA104387956	LINE/L2	588074	14060	0	0	0.15548809185122825	0.28780807336444775	Rhinatrema bivittatum	Gymnophiona	amphibian
SAMEA104387956	DNA/hAT-Charlie	300144	2035	5.483636685434671e-246	1.1333031937787835e-241	0.07935875049839825	0.041656431671170065	Rhinatrema bivittatum	Gymnophiona	amphibian
SAMEA104387956	DNA/hAT-Tip100	32609	9	6.0111942393926915e-165	1.2423335134552876e-160	0.008621893141299738	1.8422991893883567e-4	Rhinatrema bivittatum	Gymnophiona	amphibian
SAMEA104387956	LINE/other	39008	39	6.778626886194522e-160	1.4009388185698217e-155	0.010313803172615542	7.983296487349546e-4	Rhinatrema bivittatum	Gymnophiona	amphibian
SAMEA104387956	DNA/PIF-Harbinger	45392	94	1.1265596886248566e-140	2.328260908480991e-136	0.012001747170102663	0.0019241791533611725	Rhinatrema bivittatum	Gymnophiona	amphibian
SAMEA104387956	DNA/TcMar-Tc1	35279	39	1.591809996575998e-140	3.289793719923615e-136	0.00932784716280516	7.983296487349546e-4	Rhinatrema bivittatum	Gymnophiona	amphibian
SAMEA104387956	SINE/tRNA	26613	894	2.4127830556540547e-133	4.986498741120235e-129	0.0070365372188478615	0.018300171947924344	Rhinatrema bivittatum	Gymnophiona	amphibian
SAMEA104387956	LTR/ERVK	34277	46	2.0027389712398166e-128	4.139060631861329e-124	0.009062916103049193	9.416195856873823e-4	Rhinatrema bivittatum	Gymnophiona	amphibian
SAMEA104387956	SINE/MIR	129981	868	2.700712137775201e-107	5.581561775140008e-103	0.03436726953906226	0.01776795218210104	Rhinatrema bivittatum	Gymnophiona	amphibian
SAMEA104387956	RC/Helitron	21011	20	1.5218765233727882e-87	3.1452622108545415e-83	0.005555355784962703	4.0939981986407926e-4	Rhinatrema bivittatum	Gymnophiona	amphibian
SAMEA104387956	SINE/5S-Deu-L2	1277	150	3.725249106052561e-85	7.698972327478828e-81	3.376416799484733e-4	0.0030704986489805946	Rhinatrema bivittatum	Gymnophiona	amphibian
SAMEA104387956	DNA/other	55069	280	6.692430068759369e-76	1.3831245223104988e-71	0.014560367794113138	0.005731597478097109	Rhinatrema bivittatum	Gymnophiona	amphibian
SAMEA104387956	PLE	115726	945	3.240531551697222e-53	6.697206557892649e-49	0.030598215390537996	0.019344141488577746	Rhinatrema bivittatum	Gymnophiona	amphibian
SAMEA104387956	LTR/ERV1	38682	877	2.5363083947538245e-52	5.241788559437729e-48	0.010227608037405515	0.017952182101039875	Rhinatrema bivittatum	Gymnophiona	amphibian
SAMEA104387956	LINE/L1	213575	2044	5.79508583408485e-48	1.197670389330316e-43	0.05646971166405261	0.0418406615901089	Rhinatrema bivittatum	Gymnophiona	amphibian
SAMEA104387956	LTR/DIRS	523873	5676	7.289057856013193e-48	1.5064295871022465e-43	0.13851320266221342	0.1161876688774257	Rhinatrema bivittatum	Gymnophiona	amphibian
SAMEA104387956	DNA/TcMar-Tigger	7444	10	1.253408583057359e-28	2.5904195186046436e-24	0.001968210388047326	2.0469990993203963e-4	Rhinatrema bivittatum	Gymnophiona	amphibian
SAMEA104387956	LTR/other	16802	86	1.0068275430314436e-23	2.0808104831830845e-19	0.004442486692634494	0.0017604192254155409	Rhinatrema bivittatum	Gymnophiona	amphibian
SAMEA104387956	LINE/RTE-BovB	2317	0	2.852899876822898e-13	5.896088175429883e-9	6.126200254037686e-4	0	Rhinatrema bivittatum	Gymnophiona	amphibian
SAMEA104387956	LTR/Copia	1861	0	7.303764886308474e-11	1.5094690890533723e-6	4.920525970118314e-4	0	Rhinatrema bivittatum	Gymnophiona	amphibian
SAMEA104387956	DNA/PiggyBac	2021	2	3.879537206215622e-9	8.017839544085826e-5	5.343569578511077e-4	4.093998198640793e-5	Rhinatrema bivittatum	Gymnophiona	amphibian
SAMEA104387956	SINE/other	2330	4	9.111379123048481e-9	1.8830487233604295e-4	6.160572547219599e-4	8.187996397281586e-5	Rhinatrema bivittatum	Gymnophiona	amphibian
SAMEA104387956	DNA/hAT-Ac	56291	581	2.202585735083936e-8	4.552083938697971e-4	0.014883467350023109	0.011893064767051502	Rhinatrema bivittatum	Gymnophiona	amphibian
SAMEA104387956	LTR/Ngaro	36865	360	3.218419278523081e-8	6.651507122923652e-4	0.009747189139624485	0.007369196757553427	Rhinatrema bivittatum	Gymnophiona	amphibian
SAMEA104387956	LTR/ERVL	1715	3	1.3519432465031332e-6	0.027940611075480255	4.5344986774599195e-4	6.140997297961189e-5	Rhinatrema bivittatum	Gymnophiona	amphibian
SAMEA104387956	LINE/Rex-Babar	737	0	1.8780074282480537e-4	1	1.9486446211591606e-4	0	Rhinatrema bivittatum	Gymnophiona	amphibian
SAMEA104387956	LTR/ERVL-MaLR	1065	2	2.925651826474839e-4	1	2.815884018364323e-4	4.093998198640793e-5	Rhinatrema bivittatum	Gymnophiona	amphibian
SAMEA104387956	DNA/CMC-EnSpm	10419	164	0.01337431126840271	1	0.002754807097402618	0.00335707852288545	Rhinatrema bivittatum	Gymnophiona	amphibian
SAMEA104387956	Retroposon/other	779	3	0.02356079611784898	1	2.0596935683622606e-4	6.140997297961189e-5	Rhinatrema bivittatum	Gymnophiona	amphibian
SAMEA104387956	DNA/TcMar-Tc2	23445	336	0.05948290058226675	1	0.006198910874230193	0.006877916973716531	Rhinatrema bivittatum	Gymnophiona	amphibian
SAMEA104387956	LINE/CR1	1152491	15048	0.11460579346659176	1	0.3047212195501143	0.30803242446573326	Rhinatrema bivittatum	Gymnophiona	amphibian
SAMEA104387956	DNA/hAT-Blackjack	3208	44	0.6953165456644661	1	8.482024348274881e-4	9.006796037009743e-4	Rhinatrema bivittatum	Gymnophiona	amphibian
SAMEA104387956	LTR/Gypsy	251688	3259	0.8837958136975245	1	0.06654687481822345	0.06671170064685171	Rhinatrema bivittatum	Gymnophiona	amphibian
SAMEA104387962	DNA/PiggyBac	724	479	0	0	1.6697913752507858e-4	0.006365956089522088	Microcaecilia unicolor	Gymnophiona	amphibian
SAMEA104387962	DNA/TcMar-Tc1	57856	16062	0	0	0.013343570415263739	0.21346552549040454	Microcaecilia unicolor	Gymnophiona	amphibian
SAMEA104387962	DNA/hAT-Charlie	184227	325	0	0	0.042489040840929075	0.004319281271596406	Microcaecilia unicolor	Gymnophiona	amphibian
SAMEA104387962	DNA/hAT-Tip100	165062	673	0	0	0.03806893701403939	0.008944234756259635	Microcaecilia unicolor	Gymnophiona	amphibian
SAMEA104387962	DNA/other	186571	1120	0	0	0.04302964733037491	0.01488490776673223	Microcaecilia unicolor	Gymnophiona	amphibian
SAMEA104387962	LTR/Copia	5081	3531	0	0	0.0011718522068576301	0.04692732975386742	Microcaecilia unicolor	Gymnophiona	amphibian
SAMEA104387962	RC/Helitron	44174	21	2.3251281744488147e-291	4.8053423981333654e-287	0.010188033730708316	2.7909202062622934e-4	Microcaecilia unicolor	Gymnophiona	amphibian
SAMEA104387962	LINE/other	44173	35	2.4613917620262997e-271	5.086958354579754e-267	0.010187803096540464	4.651533677103822e-4	Microcaecilia unicolor	Gymnophiona	amphibian
SAMEA104387962	DNA/CMC-EnSpm	38690	24	8.349355892631693e-247	1.7255613823301921e-242	0.008923235954206202	3.1896230928711924e-4	Microcaecilia unicolor	Gymnophiona	amphibian
SAMEA104387962	SINE/tRNA	45760	86	2.8032776904423515e-225	5.793534002837207e-221	0.010553819520922094	0.0011429482749455106	Microcaecilia unicolor	Gymnophiona	amphibian
SAMEA104387962	LINE/L2	961254	13136	5.464202246040293e-221	1.1292866781891474e-216	0.22169801638471257	0.1745787039498166	Microcaecilia unicolor	Gymnophiona	amphibian
SAMEA104387962	LTR/ERVL	28240	3	8.716548018026359e-205	1.8014489788855076e-200	0.006513108900149474	3.9870288660889906e-5	Microcaecilia unicolor	Gymnophiona	amphibian
SAMEA104387962	DNA/hAT-Ac	37574	54	6.735265342214497e-202	1.39197728827547e-197	0.008665848222883014	7.176651958960183e-4	Microcaecilia unicolor	Gymnophiona	amphibian
SAMEA104387962	LTR/ERV1	41865	1657	1.0357084797623155e-189	2.1404987151247775e-185	0.009655499437137314	0.022021689437031523	Microcaecilia unicolor	Gymnophiona	amphibian
SAMEA104387962	LINE/L1-Tx1	7364	535	6.037925417729656e-154	1.247858046082188e-149	0.0016983900120644733	0.0071102014778587	Microcaecilia unicolor	Gymnophiona	amphibian
SAMEA104387962	SINE/MIR	495854	6382	8.65389326974344e-153	1.7885001220578767e-148	0.11436087466624353	0.08481739407793312	Microcaecilia unicolor	Gymnophiona	amphibian
SAMEA104387962	LTR/DIRS	309375	7325	3.389213230278014e-150	7.004486983015572e-146	0.07135244567931102	0.09734995481367285	Microcaecilia unicolor	Gymnophiona	amphibian
SAMEA104387962	PLE	163613	1732	4.2913789257101446e-113	8.868992825765156e-109	0.037734748104821386	0.02301844665355377	Microcaecilia unicolor	Gymnophiona	amphibian
SAMEA104387962	DNA/PIF-Harbinger	17776	29	2.5481848506454434e-92	5.266333630828938e-88	0.004099752967742814	3.854127903886024e-4	Microcaecilia unicolor	Gymnophiona	amphibian
SAMEA104387962	LINE/L1	248499	3099	2.072642775992281e-87	4.283530825143247e-83	0.05731236007713329	0.04118600818669927	Microcaecilia unicolor	Gymnophiona	amphibian
SAMEA104387962	LINE/CR1	1056746	16125	9.909063437405036e-80	2.0479061406084987e-75	0.24372173434126615	0.21430280155228323	Microcaecilia unicolor	Gymnophiona	amphibian
SAMEA104387962	LTR/ERVK	8134	0	3.3602649183519906e-61	6.944659506758059e-57	0.0018759783213107585	0	Microcaecilia unicolor	Gymnophiona	amphibian
SAMEA104387962	DNA/TcMar-Tigger	23165	124	1.1554421476532055e-58	2.38795228655488e-54	0.005342640498298958	0.0016479719313167828	Microcaecilia unicolor	Gymnophiona	amphibian
SAMEA104387962	LINE/RTE-BovB	11891	24	1.1769423110301245e-57	2.432386674205958e-53	0.0027424708899319193	3.1896230928711924e-4	Microcaecilia unicolor	Gymnophiona	amphibian
SAMEA104387962	LTR/other	8370	328	5.691040330179135e-38	1.176167305038122e-33	0.0019304079849239058	0.004359151560257297	Microcaecilia unicolor	Gymnophiona	amphibian
SAMEA104387962	SINE/ID	4491	0	4.902158967702542e-34	1.0131291938550843e-29	0.0010357780478247624	0	Microcaecilia unicolor	Gymnophiona	amphibian
SAMEA104387962	LTR/ERVL-MaLR	2735	0	7.98351091531114e-21	1.6499522008673532e-16	6.307844490760911e-4	0	Microcaecilia unicolor	Gymnophiona	amphibian
SAMEA104387962	DNA/TcMar-Mariner	3293	3	1.724537460354825e-20	3.5641015693153167e-16	7.594783147376848e-4	3.9870288660889906e-5	Microcaecilia unicolor	Gymnophiona	amphibian
SAMEA104387962	DNA/hAT-Blackjack	2847	4	3.270666830878323e-16	6.75948713937623e-12	6.566154758755507e-4	5.316038488118654e-5	Microcaecilia unicolor	Gymnophiona	amphibian
SAMEA104387962	LINE/Rex-Babar	2004	0	1.804967442004259e-15	3.7303262123902026e-11	4.6219087237604626e-4	0	Microcaecilia unicolor	Gymnophiona	amphibian
SAMEA104387962	SINE/other	4016	19	1.5297813837318385e-12	3.16159918575859e-8	9.262268180949111e-4	2.525118281856361e-4	Microcaecilia unicolor	Gymnophiona	amphibian
SAMEA104387962	SINE/B4	4268	23	1.0841648520329364e-11	2.2406434996964696e-7	9.843466283936952e-4	3.056722130668226e-4	Microcaecilia unicolor	Gymnophiona	amphibian
SAMEA104387962	LTR/Ngaro	11514	276	4.0344233775626217e-7	0.00833794279440867	0.002655521808651595	0.0036680665568018713	Microcaecilia unicolor	Gymnophiona	amphibian
SAMEA104387962	RC/other	770	2	3.9361723416728135e-4	1	1.7758830924628524e-4	2.658019244059327e-5	Microcaecilia unicolor	Gymnophiona	amphibian
SAMEA104387962	LTR/Gypsy	74479	1393	0.0055752450361699945	1	0.017177402187472827	0.01851310403487321	Microcaecilia unicolor	Gymnophiona	amphibian
SAMEA104387962	DNA/TcMar-Tc2	33416	615	0.14705676751987315	1	0.0077068713529530744	0.00817340917548243	Microcaecilia unicolor	Gymnophiona	amphibian
SAMEA104387963	DNA/TcMar-Mariner	79666	286	0	0	0.017542156025351637	0.0020178502134264647	Geotrypetes seraphini	Gymnophiona	amphibian
SAMEA104387963	DNA/TcMar-Tc1	37069	78	0	0	0.008162455523105966	5.50322785479945e-4	Geotrypetes seraphini	Gymnophiona	amphibian
SAMEA104387963	DNA/hAT-Charlie	482155	5482	0	0	0.10616873243797126	0.0386778142307828	Geotrypetes seraphini	Gymnophiona	amphibian
SAMEA104387963	LINE/CR1	1165597	51874	0	0	0.2566601114237164	0.3659928740254701	Geotrypetes seraphini	Gymnophiona	amphibian
SAMEA104387963	LTR/ERVL-MaLR	38163	24	0	0	0.008403350242204887	1.6933008783998307e-4	Geotrypetes seraphini	Gymnophiona	amphibian
SAMEA104387963	SINE/MIR	210813	3647	0	0	0.04642023621334641	0.02573111793135076	Geotrypetes seraphini	Gymnophiona	amphibian
SAMEA104387963	SINE/tRNA	42835	55	0	0	0.009432107214444523	3.8804811796662784e-4	Geotrypetes seraphini	Gymnophiona	amphibian
SAMEA104387963	LINE/RTE-BovB	33434	83	4.4e-323	9.18977e-319	0.007362042082589896	5.855998871132748e-4	Geotrypetes seraphini	Gymnophiona	amphibian
SAMEA104387963	RC/Helitron	86748	4949	6.3e-321	1.30188397e-316	0.01910158600767208	0.034917275196669845	Geotrypetes seraphini	Gymnophiona	amphibian
SAMEA104387963	PLE	86061	1054	4.3681467989681693e-280	9.027648989427516e-276	0.018950311170358586	0.007436413024305923	Geotrypetes seraphini	Gymnophiona	amphibian
SAMEA104387963	DNA/other	133466	6643	8.363804253930164e-273	1.728547425159747e-268	0.029388715337528952	0.04686915723004198	Geotrypetes seraphini	Gymnophiona	amphibian
SAMEA104387963	DNA/TcMar-Tc2	155561	7392	1.673576660474097e-251	3.458780884201816e-247	0.03425395191750215	0.05215366705471478	Geotrypetes seraphini	Gymnophiona	amphibian
SAMEA104387963	LINE/other	24485	55	3.733234619493165e-243	7.715475988106524e-239	0.005391505664659137	3.8804811796662784e-4	Geotrypetes seraphini	Gymnophiona	amphibian
SAMEA104387963	LTR/DIRS	269125	11249	1.6527749313586841e-198	3.4157899506389924e-194	0.05926032109460447	0.07936642325466539	Geotrypetes seraphini	Gymnophiona	amphibian
SAMEA104387963	SINE/B2	12602	22	5.055386754512947e-133	1.0447967805551907e-128	0.0027749133913022033	1.5521924718665114e-4	Geotrypetes seraphini	Gymnophiona	amphibian
SAMEA104387963	DNA/hAT-Ac	12698	26	2.1081775016971586e-129	4.356970442757518e-125	0.0027960522331975384	1.83440928493315e-4	Geotrypetes seraphini	Gymnophiona	amphibian
SAMEA104387963	DNA/hAT-Tip100	261711	6292	1.9881545046516945e-106	4.108918914763657e-102	0.05762778595072932	0.04439270469538223	Geotrypetes seraphini	Gymnophiona	amphibian
SAMEA104387963	DNA/hAT-Blackjack	8996	19	1.996348252966406e-91	4.125852934405672e-87	0.0019808856426086828	1.3405298620665327e-4	Geotrypetes seraphini	Gymnophiona	amphibian
SAMEA104387963	LTR/Ngaro	10859	646	5.297180733276714e-48	1.0947683421462985e-43	0.0023911112931400275	0.004557801531026211	Geotrypetes seraphini	Gymnophiona	amphibian
SAMEA104387963	SINE/tRNA-RTE	3424	2	2.1377594758119745e-42	4.4181075086606075e-38	7.539520276002812e-4	1.4110840653331923e-5	Geotrypetes seraphini	Gymnophiona	amphibian
SAMEA104387963	LTR/other	2527	9	1.2749935998534353e-22	2.6350292728170947e-18	5.564359736407449e-4	6.349878293999365e-5	Geotrypetes seraphini	Gymnophiona	amphibian
SAMEA104387963	LTR/ERVK	2301	7	5.557431777858083e-22	1.14855442552993e-17	5.066716166788105e-4	4.938794228666173e-5	Geotrypetes seraphini	Gymnophiona	amphibian
SAMEA104387963	DNA/PIF-Harbinger	4313	41	1.3851366127043485e-20	2.862661837476077e-16	9.497065114018729e-4	2.892722333933044e-4	Geotrypetes seraphini	Gymnophiona	amphibian
SAMEA104387963	LTR/Copia	1755	6	2.726883700109277e-16	5.635650543015843e-12	3.8644445339909274e-4	4.233252195999577e-5	Geotrypetes seraphini	Gymnophiona	amphibian
SAMEA104387963	SINE/tRNA-Core-RTE	1091	0	5.9657915054630795e-15	1.2329501304340546e-10	2.4023413028969242e-4	0	Geotrypetes seraphini	Gymnophiona	amphibian
SAMEA104387963	LINE/L2	728067	21640	8.185623057394678e-15	1.6917227172717582e-10	0.16031763752302977	0.1526792958690514	Geotrypetes seraphini	Gymnophiona	amphibian
SAMEA104387963	LTR/ERV1	36730	909	6.987676312851923e-13	1.444143063577107e-8	0.008087808987663064	0.006413377076939359	Geotrypetes seraphini	Gymnophiona	amphibian
SAMEA104387963	LTR/ERVL	6875	304	1.4546407243695123e-8	3.006305985054471e-4	0.0015138493544836254	0.0021448477793064523	Geotrypetes seraphini	Gymnophiona	amphibian
SAMEA104387963	LTR/Gypsy	10136	234	2.1324868759623263e-6	0.044072106265513396	0.002231909390115786	0.001650968356439835	Geotrypetes seraphini	Gymnophiona	amphibian
SAMEA104387963	LINE/Rex-Babar	649	3	5.782933564078378e-6	0.11951588796880784	1.4290737906325423e-4	2.1166260979997884e-5	Geotrypetes seraphini	Gymnophiona	amphibian
SAMEA104387963	LINE/L1-Tx1	578	38	4.830637080870976e-5	0.9983477655036046	1.2727344391149606e-4	2.6810597241330654e-4	Geotrypetes seraphini	Gymnophiona	amphibian
SAMEA104387963	DNA/CMC-EnSpm	319	0	1.0673012609317842e-4	1	7.024261004804022e-5	0	Geotrypetes seraphini	Gymnophiona	amphibian
SAMEA104387963	LINE/L1	321146	10276	0.009965384191724167	1	0.07071515124290885	0.07250149927681941	Geotrypetes seraphini	Gymnophiona	amphibian
SAMEA104387963	DNA/PiggyBac	8089	242	0.5430666149885363	1	0.0017811676259517158	0.0017074117190531625	Geotrypetes seraphini	Gymnophiona	amphibian
SAMEA104387963	DNA/TcMar-Tigger	261354	8148	0.9261757936038514	1	0.057549175882431046	0.057487564821674254	Geotrypetes seraphini	Gymnophiona	amphibian
SAMEA104387963	SINE/other	5	0	1	1	1.100981348715364e-6	0	Geotrypetes seraphini	Gymnophiona	amphibian
SAMEA10984647	LINE/Rex-Babar	20144	1648	0	0	0.04065667472641917	0.20201029664133366	Solea solea	Pleuronectiformes	ray-finned fish
SAMEA10984647	DNA/hAT-Ac	92957	824	1.1626794078025005e-101	2.4029095321054276e-97	0.18761529549959027	0.10100514832066683	Solea solea	Pleuronectiformes	ray-finned fish
SAMEA10984647	LTR/Ngaro	30574	957	1.4898609505706192e-76	3.079095626544299e-72	0.06170756419209391	0.11730816376562883	Solea solea	Pleuronectiformes	ray-finned fish
SAMEA10984647	DNA/Kolobok-T2	5748	322	3.443214249167965e-74	7.116090888755434e-70	0.011601199678686327	0.03947045844569747	Solea solea	Pleuronectiformes	ray-finned fish
SAMEA10984647	DNA/TcMar-Tigger	16260	61	7.940392558219099e-53	1.6410409300071414e-48	0.03281758990526091	0.007477322873253248	Solea solea	Pleuronectiformes	ray-finned fish
SAMEA10984647	DNA/PIF-Harbinger	27191	184	1.635507805163073e-46	3.3801039809305227e-42	0.054879648653994424	0.0225545476832557	Solea solea	Pleuronectiformes	ray-finned fish
SAMEA10984647	SINE/5S-Deu-L2	12460	55	1.331815955032202e-35	2.7524640342650517e-31	0.02514804244892687	0.006741848492277519	Solea solea	Pleuronectiformes	ray-finned fish
SAMEA10984647	RC/Helitron	8914	316	9.639991016229706e-34	1.9922969433241934e-29	0.017991143690989895	0.03873498406472175	Solea solea	Pleuronectiformes	ray-finned fish
SAMEA10984647	DNA/other	54552	575	2.3995112510660504e-33	4.9590699025782064e-29	0.11010240864156168	0.07048296151017407	Solea solea	Pleuronectiformes	ray-finned fish
SAMEA10984647	DNA/hAT-Charlie	33314	297	3.6325290902028976e-33	7.507347870722329e-29	0.06723771156850318	0.0364059818582986	Solea solea	Pleuronectiformes	ray-finned fish
SAMEA10984647	LTR/other	2422	131	1.3268876552678833e-29	2.7422787171421347e-25	0.004888327352431852	0.01605785731797009	Solea solea	Pleuronectiformes	ray-finned fish
SAMEA10984647	DNA/CMC-EnSpm	41482	417	1.4161361716510868e-29	2.926728625951301e-25	0.08372320199569698	0.05111546947781319	Solea solea	Pleuronectiformes	ray-finned fish
SAMEA10984647	DNA/TcMar-Tc1	33574	323	2.739735655261407e-27	5.66221167872875e-23	0.0677624700786734	0.03959303750919343	Solea solea	Pleuronectiformes	ray-finned fish
SAMEA10984647	SINE/other	10327	292	1.5186788696877443e-17	3.138653619983661e-13	0.020843004363568843	0.03579308654081883	Solea solea	Pleuronectiformes	ray-finned fish
SAMEA10984647	LTR/Gypsy	8184	230	9.013051250177414e-14	1.862727301874166e-9	0.016517783258588884	0.028193184604069624	Solea solea	Pleuronectiformes	ray-finned fish
SAMEA10984647	LINE/other	6470	43	4.646013805358616e-12	9.601916731534652e-8	0.013058413695389794	0.00527089973032606	Solea solea	Pleuronectiformes	ray-finned fish
SAMEA10984647	LTR/DIRS	196	21	9.826793434305118e-11	2.030903399067839e-6	3.9558718458986084e-4	0.0025741603334150528	Solea solea	Pleuronectiformes	ray-finned fish
SAMEA10984647	SINE/MIR	2462	7	2.3320945036220713e-10	4.819739710635735e-6	0.004969059430919579	8.580534444716843e-4	Solea solea	Pleuronectiformes	ray-finned fish
SAMEA10984647	SINE/tRNA	1371	3	8.801863808344059e-7	0.018190811932704668	0.002767091990166833	3.6773719048786466e-4	Solea solea	Pleuronectiformes	ray-finned fish
SAMEA10984647	LTR/ERV1	9935	108	4.249675266199648e-6	0.08782803872654812	0.02005182999438912	0.013238538857563127	Solea solea	Pleuronectiformes	ray-finned fish
SAMEA10984647	DNA/hAT-Blackjack	2074	11	7.81395132920301e-6	0.16149093212063861	0.00418595826958863	0.0013483696984555038	Solea solea	Pleuronectiformes	ray-finned fish
SAMEA10984647	LINE/L2	39147	753	1.5561825524497996e-5	0.32161624811480005	0.07901046691397594	0.09230203481245404	Solea solea	Pleuronectiformes	ray-finned fish
SAMEA10984647	DNA/PiggyBac	1222	4	3.444411042034624e-5	0.7118564300572957	0.002466364997800051	4.903162539838195e-4	Solea solea	Pleuronectiformes	ray-finned fish
SAMEA10984647	DNA/hAT-Tip100	6769	71	5.9833632105746856e-5	1	0.013661885982085552	0.008703113508212797	Solea solea	Pleuronectiformes	ray-finned fish
SAMEA10984647	PLE	5858	69	0.004347724040544143	1	0.011823212894527577	0.008457955381220888	Solea solea	Pleuronectiformes	ray-finned fish
SAMEA10984647	SINE/tRNA-Core-RTE	5095	111	0.0047948786332439215	1	0.010283248497374189	0.013606276048050992	Solea solea	Pleuronectiformes	ray-finned fish
SAMEA10984647	LTR/ERVL-MaLR	436	1	0.012355381648522975	1	8.799796555162211e-4	1.2257906349595488e-4	Solea solea	Pleuronectiformes	ray-finned fish
SAMEA10984647	LINE/L1	5916	121	0.020824015952753832	1	0.01194027440833478	0.014832066683010542	Solea solea	Pleuronectiformes	ray-finned fish
SAMEA10984647	LINE/RTE-BovB	6667	134	0.025923717574113356	1	0.013456019181941848	0.016425594508457955	Solea solea	Pleuronectiformes	ray-finned fish
SAMEA10984647	LINE/L1-Tx1	2900	63	0.03388213385875356	1	0.005853075690360186	0.007722481000245158	Solea solea	Pleuronectiformes	ray-finned fish
SAMEA10984647	Retroposon/other	248	1	0.19977749551915855	1	5.005388866239056e-4	1.2257906349595488e-4	Solea solea	Pleuronectiformes	ray-finned fish
SAMEA10984647	DNA/TcMar-Mariner	385	3	0.22847907638744408	1	7.770462554443695e-4	3.6773719048786466e-4	Solea solea	Pleuronectiformes	ray-finned fish
SAMEA10984647	SINE/B2	212	2	0.5921798894020698	1	4.2788001598495154e-4	2.4515812699190976e-4	Solea solea	Pleuronectiformes	ray-finned fish
SAMEA110026475	SINE/tRNA	6199	676	2.41e-321	4.982897e-317	0.020800826798471228	0.1424057299346956	Platichthys flesus	Pleuronectiformes	ray-finned fish
SAMEA110026475	LINE/RTE-BovB	2509	360	2.2945027315011018e-203	4.742048795193327e-199	0.008418982809705487	0.07583737097113967	Platichthys flesus	Pleuronectiformes	ray-finned fish
SAMEA110026475	DNA/other	50704	272	1.1368531157666087e-119	2.3495343343548503e-115	0.17013794515077998	0.05729934695597219	Platichthys flesus	Pleuronectiformes	ray-finned fish
SAMEA110026475	DNA/hAT-Tip100	3086	231	9.999517570317108e-78	2.0666002962574368e-73	0.010355113970008422	0.04866231303981462	Platichthys flesus	Pleuronectiformes	ray-finned fish
SAMEA110026475	SINE/5S-Deu-L2	13660	43	4.087449045790628e-48	8.44753094293549e-44	0.045836311351365865	0.009058352643775016	Platichthys flesus	Pleuronectiformes	ray-finned fish
SAMEA110026475	DNA/PIF-Harbinger	16604	75	3.8572394476813607e-44	7.971756766523067e-40	0.05571494243616975	0.015799452285654096	Platichthys flesus	Pleuronectiformes	ray-finned fish
SAMEA110026475	LINE/L1	19264	112	1.1013179003902244e-38	2.2760937047364766e-34	0.06464060775056457	0.023593848746576784	Platichthys flesus	Pleuronectiformes	ray-finned fish
SAMEA110026475	DNA/hAT-Ac	24677	201	4.7480348498516755e-28	9.812763624188457e-24	0.08280400111403041	0.04234253212555298	Platichthys flesus	Pleuronectiformes	ray-finned fish
SAMEA110026475	RC/Helitron	22572	562	1.2954338547117178e-24	2.677273147532707e-20	0.07574064566786458	0.11839056246050136	Platichthys flesus	Pleuronectiformes	ray-finned fish
SAMEA110026475	LINE/L1-Tx1	17436	134	2.3646935850572094e-22	4.887112232237735e-18	0.05850672948187519	0.028228354750368653	Platichthys flesus	Pleuronectiformes	ray-finned fish
SAMEA110026475	LINE/L2	29051	656	6.649995690083134e-19	1.3743546092694813e-14	0.09748101618364054	0.13819254265852118	Platichthys flesus	Pleuronectiformes	ray-finned fish
SAMEA110026475	DNA/TcMar-Tigger	2891	1	8.773771131426297e-19	1.813275279731873e-14	0.009700788881171209	2.106593638087213e-4	Platichthys flesus	Pleuronectiformes	ray-finned fish
SAMEA110026475	DNA/hAT-Blackjack	922	59	6.648417703852128e-18	1.3740284868551194e-13	0.003093783240553391	0.012428902464714557	Platichthys flesus	Pleuronectiformes	ray-finned fish
SAMEA110026475	LTR/Ngaro	4012	10	1.3580447080467815e-16	2.8066709981202833e-12	0.013462319263666167	0.0021065936380872128	Platichthys flesus	Pleuronectiformes	ray-finned fish
SAMEA110026475	LINE/other	5847	28	4.7875252518353496e-15	9.894378437968117e-11	0.019619686125288156	0.005898462186644196	Platichthys flesus	Pleuronectiformes	ray-finned fish
SAMEA110026475	LTR/Gypsy	3306	115	1.311537762295214e-13	2.7105550933355186e-9	0.011093326890747842	0.02422582683800295	Platichthys flesus	Pleuronectiformes	ray-finned fish
SAMEA110026475	LTR/other	507	34	1.7496268454599916e-11	3.615953801512165e-7	0.0017012452309767563	0.007162418369496524	Platichthys flesus	Pleuronectiformes	ray-finned fish
SAMEA110026475	SINE/other	7491	56	1.3752616388469014e-10	2.842253229004891e-6	0.025136149951177283	0.011796924373288392	Platichthys flesus	Pleuronectiformes	ray-finned fish
SAMEA110026475	LINE/Rex-Babar	13573	305	7.149858624113716e-9	1.4776612818455818e-4	0.045544381696346184	0.06425110596165999	Platichthys flesus	Pleuronectiformes	ray-finned fish
SAMEA110026475	DNA/TcMar-Tc1	11550	115	5.013823607471624e-8	0.0010362069249561605	0.0387561783388196	0.02422582683800295	Platichthys flesus	Pleuronectiformes	ray-finned fish
SAMEA110026475	SINE/ID	892	0	1.19855551724352e-6	0.02477054687487183	0.0029931178422707427	0	Platichthys flesus	Pleuronectiformes	ray-finned fish
SAMEA110026475	DNA/Kolobok-T2	2455	13	2.8066386414280395e-6	0.05800480080239329	0.00823778509279672	0.0027385717295133768	Platichthys flesus	Pleuronectiformes	ray-finned fish
SAMEA110026475	DNA/CMC-EnSpm	15777	321	1.6370875006847185e-5	0.3383368737665108	0.052939932956844744	0.06762165578259954	Platichthys flesus	Pleuronectiformes	ray-finned fish
SAMEA110026475	LTR/DIRS	360	16	3.6690542190096154e-4	1	0.0012079847793917797	0.0033705498209395408	Platichthys flesus	Pleuronectiformes	ray-finned fish
SAMEA110026475	LTR/ERV1	1630	43	0.002066699185159175	1	0.0054694866400238915	0.009058352643775016	Platichthys flesus	Pleuronectiformes	ray-finned fish
SAMEA110026475	SINE/tRNA-Core-RTE	1274	8	0.0032571061870371146	1	0.004274923913736465	0.0016852749104697704	Platichthys flesus	Pleuronectiformes	ray-finned fish
SAMEA110026475	SINE/tRNA-RTE	317	0	0.01147395558927608	1	0.0010636977085199837	0	Platichthys flesus	Pleuronectiformes	ray-finned fish
SAMEA110026475	PLE	3148	33	0.014416857908398589	1	0.010563155793125896	0.006951759005687803	Platichthys flesus	Pleuronectiformes	ray-finned fish
SAMEA110026475	LTR/ERVK	196	0	0.08115057170322673	1	6.576806021133023e-4	0	Platichthys flesus	Pleuronectiformes	ray-finned fish
SAMEA110026475	DNA/PiggyBac	1088	10	0.08705324979689859	1	0.003650798444384045	0.0021065936380872128	Platichthys flesus	Pleuronectiformes	ray-finned fish
SAMEA110026475	LTR/Copia	86	3	0.1642111095490754	1	2.885741417435918e-4	6.319780914261639e-4	Platichthys flesus	Pleuronectiformes	ray-finned fish
SAMEA110026475	DNA/hAT-Charlie	14907	255	0.24056227328824248	1	0.050020636406647945	0.05371813777122393	Platichthys flesus	Pleuronectiformes	ray-finned fish
SAMEA110026475	SINE/Alu	26	0	1	1	8.72433451782952e-5	0	Platichthys flesus	Pleuronectiformes	ray-finned fish
SAMEA110137622	SINE/tRNA	51958	629	7.75426239090298e-265	1.602573408327919e-260	0.10526230487940762	0.03491534832084374	Ammodytes marinus	Uranoscopiformes	ray-finned fish
SAMEA110137622	DNA/TcMar-Tc1	39675	2827	1.118687908058392e-239	2.3119922995842785e-235	0.08037803506852645	0.156924784901471	Ammodytes marinus	Uranoscopiformes	ray-finned fish
SAMEA110137622	DNA/PIF-Harbinger	43873	2491	2.5326040632629756e-100	5.234132817545592e-96	0.0888828111546682	0.1382736608381904	Ammodytes marinus	Uranoscopiformes	ray-finned fish
SAMEA110137622	DNA/hAT-Ac	55928	1267	2.7667894141059446e-81	5.718123682132755e-77	0.1133051731647775	0.07033028032195393	Ammodytes marinus	Uranoscopiformes	ray-finned fish
SAMEA110137622	DNA/hAT-Charlie	16754	1097	1.2842974224281205e-69	2.6542574829321965e-65	0.033942119711105036	0.060893699694698863	Ammodytes marinus	Uranoscopiformes	ray-finned fish
SAMEA110137622	LTR/Gypsy	5186	428	1.893528396538484e-48	3.9133551371260847e-44	0.0105063765561532	0.02375797946155981	Ammodytes marinus	Uranoscopiformes	ray-finned fish
SAMEA110137622	DNA/other	75694	2096	7.982928449043883e-45	1.6498318225638994e-40	0.1533493380334478	0.11634748820427422	Ammodytes marinus	Uranoscopiformes	ray-finned fish
SAMEA110137622	LINE/L1	12307	193	7.316418678902873e-42	1.512084248368857e-37	0.02493289168464663	0.010713294476824868	Ammodytes marinus	Uranoscopiformes	ray-finned fish
SAMEA110137622	SINE/5S-Deu-L2	12942	784	1.0619538440271902e-38	2.1947400094509938e-34	0.026219345428024433	0.043519289480988065	Ammodytes marinus	Uranoscopiformes	ray-finned fish
SAMEA110137622	DNA/hAT-Blackjack	3574	31	7.075284016529889e-25	1.4622489476962323e-20	0.007240607368239787	0.0017207882320288649	Ammodytes marinus	Uranoscopiformes	ray-finned fish
SAMEA110137622	PLE	2071	6	2.6632981015978094e-24	5.504238186572192e-20	0.00419566252367784	3.3305578684429644e-4	Ammodytes marinus	Uranoscopiformes	ray-finned fish
SAMEA110137622	LINE/L2	69177	3018	4.1145051430973195e-24	8.50344777923923e-20	0.14014647339471845	0.1675270607826811	Ammodytes marinus	Uranoscopiformes	ray-finned fish
SAMEA110137622	LINE/Rex-Babar	16292	366	9.02537942550456e-24	1.8652751658690275e-19	0.03300614864111993	0.02031640299750208	Ammodytes marinus	Uranoscopiformes	ray-finned fish
SAMEA110137622	DNA/CMC-EnSpm	15187	336	2.3294106025827973e-23	4.814192892357867e-19	0.03076751653650186	0.0186511240632806	Ammodytes marinus	Uranoscopiformes	ray-finned fish
SAMEA110137622	SINE/other	1422	2	1.420441646842281e-19	2.935626751528942e-15	0.002880846020603519	1.1101859561476548e-4	Ammodytes marinus	Uranoscopiformes	ray-finned fish
SAMEA110137622	DNA/PiggyBac	10966	242	3.000747851080114e-17	6.201645583827271e-13	0.02221614448800154	0.013433250069386622	Ammodytes marinus	Uranoscopiformes	ray-finned fish
SAMEA110137622	LINE/L1-Tx1	1825	12	7.816596843064544e-16	1.6154560695561494e-11	0.0036972883175818722	6.661115736885929e-4	Ammodytes marinus	Uranoscopiformes	ray-finned fish
SAMEA110137622	LTR/Ngaro	2575	177	6.857544573660342e-14	1.4172487370383828e-9	0.0052167218727525045	0.009825145711906744	Ammodytes marinus	Uranoscopiformes	ray-finned fish
SAMEA110137622	SINE/tRNA-Core-RTE	2803	45	5.317911871545514e-10	1.0990528464923114e-5	0.005678629673524377	0.002497918401332223	Ammodytes marinus	Uranoscopiformes	ray-finned fish
SAMEA110137622	LINE/RTE-BovB	4337	87	1.477146246304104e-9	3.0528181472366915e-5	0.008786377771700044	0.004829308909242298	Ammodytes marinus	Uranoscopiformes	ray-finned fish
SAMEA110137622	LINE/other	10946	289	8.796800048436279e-9	1.8180346660103257e-4	0.022175626259863655	0.01604218706633361	Ammodytes marinus	Uranoscopiformes	ray-finned fish
SAMEA110137622	RC/Helitron	5190	268	1.2012961896260154e-7	0.002482718835100086	0.010514480201780776	0.014876491812378573	Ammodytes marinus	Uranoscopiformes	ray-finned fish
SAMEA110137622	DNA/hAT-Tip100	18178	791	1.4349502573472133e-6	0.029656116968594857	0.03682701755452234	0.043907854565639746	Ammodytes marinus	Uranoscopiformes	ray-finned fish
SAMEA110137622	LTR/DIRS	1646	99	6.269923166153748e-6	0.12958050207489952	0.0033346501757478145	0.005495420482930891	Ammodytes marinus	Uranoscopiformes	ray-finned fish
SAMEA110137622	LTR/ERVK	373	1	5.3917354301302176e-5	1	7.556649547715279e-4	5.550929780738274e-5	Ammodytes marinus	Uranoscopiformes	ray-finned fish
SAMEA110137622	DNA/TcMar-Tc2	401	2	1.1805847412200555e-4	1	8.123904741645648e-4	1.1101859561476548e-4	Ammodytes marinus	Uranoscopiformes	ray-finned fish
SAMEA110137622	LTR/ERV1	2570	64	0.0017273823605787365	1	0.005206592315718034	0.003552595059672495	Ammodytes marinus	Uranoscopiformes	ray-finned fish
SAMEA110137622	SINE/tRNA-RTE	184	0	0.002240255484012509	1	3.7276769886852845e-4	0	Ammodytes marinus	Uranoscopiformes	ray-finned fish
SAMEA110137622	SINE/ID	104	0	0.05485924198525104	1	2.1069478631699436e-4	0	Ammodytes marinus	Uranoscopiformes	ray-finned fish
SAMEA110137622	DNA/TcMar-Tigger	106	0	0.05634976634129325	1	2.147466091307827e-4	0	Ammodytes marinus	Uranoscopiformes	ray-finned fish
SAMEA110137622	SINE/B4	106	0	0.05634976634129325	1	2.147466091307827e-4	0	Ammodytes marinus	Uranoscopiformes	ray-finned fish
SAMEA110137622	Retroposon/other	387	22	0.05797502266577015	1	7.840277144680463e-4	0.0012212045517624203	Ammodytes marinus	Uranoscopiformes	ray-finned fish
SAMEA110137622	LINE/CR1	131	1	0.09564225601807778	1	2.6539439430313714e-4	5.550929780738274e-5	Ammodytes marinus	Uranoscopiformes	ray-finned fish
SAMEA110137622	LTR/other	7116	282	0.17183718900844447	1	0.01441638557145896	0.015653621981681933	Ammodytes marinus	Uranoscopiformes	ray-finned fish
SAMEA110137622	DNA/Kolobok-T2	1527	59	0.6330618277689636	1	0.0030935667183274074	0.0032750485706355813	Ammodytes marinus	Uranoscopiformes	ray-finned fish
SAMEA110137622	SINE/Alu	94	3	1	1	1.9043567224805258e-4	1.6652789342214822e-4	Ammodytes marinus	Uranoscopiformes	ray-finned fish
SAMEA110137623	LINE/Rex-Babar	23700	1623	0	0	0.04547617585656392	0.3470173187940988	Argentina silus	Argentiniformes	ray-finned fish
SAMEA110137623	DNA/other	123118	425	2.937214253170658e-146	6.070340697027799e-142	0.2362420176839003	0.09087021595039556	Argentina silus	Argentiniformes	ray-finned fish
SAMEA110137623	SINE/tRNA	52256	173	2.058616047246336e-59	4.2545417848440026e-55	0.10027017069875967	0.0369895231986316	Argentina silus	Argentiniformes	ray-finned fish
SAMEA110137623	LTR/Ngaro	564	35	6.485663803741232e-18	1.3403921383192005e-13	0.0010822178558270907	0.0074834295488561044	Argentina silus	Argentiniformes	ray-finned fish
SAMEA110137623	LTR/ERV1	15337	53	1.509121437646023e-16	3.1189012751830354e-12	0.029429034139751935	0.011332050459696387	Argentina silus	Argentiniformes	ray-finned fish
SAMEA110137623	LINE/L2	65580	422	2.5741239976471302e-14	5.319942065937324e-10	0.12583660812968195	0.09022877913192218	Argentina silus	Argentiniformes	ray-finned fish
SAMEA110137623	DNA/hAT-Ac	13552	59	3.426872308488037e-10	7.082316999952225e-6	0.026003929755618323	0.012614924096643148	Argentina silus	Argentiniformes	ray-finned fish
SAMEA110137623	RC/Helitron	474	22	1.4457863748753736e-9	2.9880067009549346e-5	9.095235171312784e-4	0.004703870002138123	Argentina silus	Argentiniformes	ray-finned fish
SAMEA110137623	LTR/Gypsy	44042	290	1.0766460924617522e-8	2.2251044792907034e-4	0.08450893405378854	0.06200555911909344	Argentina silus	Argentiniformes	ray-finned fish
SAMEA110137623	PLE	4809	75	1.074621833965533e-5	0.2220920944256567	0.009227634164312907	0.01603592046183451	Argentina silus	Argentiniformes	ray-finned fish
SAMEA110137623	DNA/hAT-Tip100	4661	18	5.903361413561409e-5	1	0.008943647918457571	0.003848620910840282	Argentina silus	Argentiniformes	ray-finned fish
SAMEA110137623	LTR/DIRS	4951	20	7.097634504012136e-5	1	0.009500107454255188	0.004276245456489203	Argentina silus	Argentiniformes	ray-finned fish
SAMEA110137623	LINE/RTE-BovB	934	0	6.070467721836821e-4	1	0.0017921834704654304	0	Argentina silus	Argentiniformes	ray-finned fish
SAMEA110137623	DNA/CMC-EnSpm	4635	21	6.997967764642474e-4	1	0.008893758442834337	0.004490057729313663	Argentina silus	Argentiniformes	ray-finned fish
SAMEA110137623	LINE/other	8084	101	0.0013325890073825786	1	0.015511789266854967	0.021595039555270472	Argentina silus	Argentiniformes	ray-finned fish
SAMEA110137623	DNA/PIF-Harbinger	2393	8	0.0014908381478904817	1	0.004591750583323099	0.001710498182595681	Argentina silus	Argentiniformes	ray-finned fish
SAMEA110137623	LTR/other	2724	10	0.0019916646676677243	1	0.005226881984526587	0.0021381227282446015	Argentina silus	Argentiniformes	ray-finned fish
SAMEA110137623	DNA/PiggyBac	20038	149	0.019621337568433428	1	0.03844943509762987	0.031858028650844555	Argentina silus	Argentiniformes	ray-finned fish
SAMEA110137623	LINE/L1-Tx1	1735	8	0.054353386770359564	1	0.0033291630848581604	0.001710498182595681	Argentina silus	Argentiniformes	ray-finned fish
SAMEA110137623	DNA/TcMar-Tc1	91630	870	0.06980054991162749	1	0.17582202505219208	0.1860166773572803	Argentina silus	Argentiniformes	ray-finned fish
SAMEA110137623	LINE/L1	2935	17	0.07571952243745773	1	0.0056317542674689915	0.0036348086380158223	Argentina silus	Argentiniformes	ray-finned fish
SAMEA110137623	SINE/tRNA-Core-RTE	1020	4	0.09470801144977636	1	0.0019572025052192066	8.552490912978405e-4	Argentina silus	Argentiniformes	ray-finned fish
SAMEA110137623	SINE/5S-Deu-L2	3398	21	0.0988084232366042	1	0.006520170698759671	0.004490057729313663	Argentina silus	Argentiniformes	ray-finned fish
SAMEA110137623	LINE/CR1	314	0	0.12401231434811977	1	6.025113594498342e-4	0	Argentina silus	Argentiniformes	ray-finned fish
SAMEA110137623	SINE/other	10478	108	0.15755851241698096	1	0.020105458676163576	0.023091725465041693	Argentina silus	Argentiniformes	ray-finned fish
SAMEA110137623	DNA/Kolobok-T2	257	0	0.18176676859081034	1	4.931382782758198e-4	0	Argentina silus	Argentiniformes	ray-finned fish
SAMEA110137623	LTR/ERVK	668	3	0.30112743508085993	1	0.0012817757583200296	6.414368184733803e-4	Argentina silus	Argentiniformes	ray-finned fish
SAMEA110137623	SINE/Alu	1608	11	0.427466585037574	1	0.003085472184698514	0.0023519350010690614	Argentina silus	Argentiniformes	ray-finned fish
SAMEA110137623	SINE/tRNA-RTE	2192	17	0.6491406818853075	1	0.004206066560235785	0.0036348086380158223	Argentina silus	Argentiniformes	ray-finned fish
SAMEA110137623	DNA/hAT-Charlie	12956	114	0.887416933104278	1	0.024860309468254942	0.024374599101988453	Argentina silus	Argentiniformes	ray-finned fish
SAMEA110137623	DNA/hAT-Blackjack	109	0	1	1	2.0915203242048385e-4	0	Argentina silus	Argentiniformes	ray-finned fish
SAMEA110450106	LTR/Ngaro	8057	321	3.3252396269334526e-179	6.872272736983367e-175	0.039874492103791466	0.30112570356472795	Scophthalmus maximus	Pleuronectiformes	ray-finned fish
SAMEA110450106	LINE/RTE-BovB	2199	55	2.0451296070652828e-20	4.22666935892182e-16	0.010882959927545914	0.051594746716697934	Scophthalmus maximus	Pleuronectiformes	ray-finned fish
SAMEA110450106	DNA/hAT-Ac	24811	49	1.461095882591457e-17	3.0196468605517643e-13	0.12279086801379795	0.04596622889305816	Scophthalmus maximus	Pleuronectiformes	ray-finned fish
SAMEA110450106	DNA/PIF-Harbinger	18923	37	1.2627932359376924e-13	2.6098147807124286e-9	0.0936508643515013	0.03470919324577861	Scophthalmus maximus	Pleuronectiformes	ray-finned fish
SAMEA110450106	RC/Helitron	4460	64	2.4922072247705333e-12	5.150644671433261e-8	0.02207276092626411	0.0600375234521576	Scophthalmus maximus	Pleuronectiformes	ray-finned fish
SAMEA110450106	DNA/TcMar-Tc1	13467	23	2.4212526882751098e-11	5.004002930858169e-7	0.06664885008834054	0.021575984990619138	Scophthalmus maximus	Pleuronectiformes	ray-finned fish
SAMEA110450106	SINE/5S-Deu-L2	10359	16	8.070123944833591e-10	1.6678525156787582e-5	0.051267204133446174	0.0150093808630394	Scophthalmus maximus	Pleuronectiformes	ray-finned fish
SAMEA110450106	PLE	115	10	1.5645663822507538e-9	3.2334893421976326e-5	5.691406965292315e-4	0.009380863039399626	Scophthalmus maximus	Pleuronectiformes	ray-finned fish
SAMEA110450106	DNA/other	27761	97	4.956204334085429e-6	0.10242987497254356	0.1373905641421565	0.09099437148217636	Scophthalmus maximus	Pleuronectiformes	ray-finned fish
SAMEA110450106	DNA/hAT-Tip100	7116	13	5.396361987685353e-6	0.1115266131994932	0.03521743649132184	0.012195121951219513	Scophthalmus maximus	Pleuronectiformes	ray-finned fish
SAMEA110450106	SINE/B4	2424	1	8.942779622786513e-5	1	0.011996496072929195	9.380863039399625e-4	Scophthalmus maximus	Pleuronectiformes	ray-finned fish
SAMEA110450106	DNA/CMC-EnSpm	18108	63	3.0154733018595745e-4	1	0.0896173889804463	0.05909943714821764	Scophthalmus maximus	Pleuronectiformes	ray-finned fish
SAMEA110450106	LINE/other	4863	10	8.272714452874169e-4	1	0.02406722788888394	0.009380863039399626	Scophthalmus maximus	Pleuronectiformes	ray-finned fish
SAMEA110450106	SINE/tRNA	931	13	0.00175630152973028	1	0.004607565117119257	0.012195121951219513	Scophthalmus maximus	Pleuronectiformes	ray-finned fish
SAMEA110450106	DNA/hAT-Charlie	3640	7	0.00243948125633708	1	0.01801454030753394	0.006566604127579738	Scophthalmus maximus	Pleuronectiformes	ray-finned fish
SAMEA110450106	LINE/Rex-Babar	8790	28	0.004109673018662105	1	0.04350214541297344	0.02626641651031895	Scophthalmus maximus	Pleuronectiformes	ray-finned fish
SAMEA110450106	LTR/DIRS	324	6	0.00845276127403548	1	0.001603492049351922	0.005628517823639775	Scophthalmus maximus	Pleuronectiformes	ray-finned fish
SAMEA110450106	SINE/ID	172	4	0.014328852073133752	1	8.51236520026329e-4	0.00375234521575985	Scophthalmus maximus	Pleuronectiformes	ray-finned fish
SAMEA110450106	DNA/TcMar-Tc2	96	3	0.015572552389600503	1	4.7510875536353243e-4	0.0028142589118198874	Scophthalmus maximus	Pleuronectiformes	ray-finned fish
SAMEA110450106	DNA/hAT-Blackjack	1286	1	0.018047813666688707	1	0.00636447770205732	9.380863039399625e-4	Scophthalmus maximus	Pleuronectiformes	ray-finned fish
SAMEA110450106	LINE/L1	1571	2	0.021224405387367213	1	0.007774956819542806	0.001876172607879925	Scophthalmus maximus	Pleuronectiformes	ray-finned fish
SAMEA110450106	LTR/Gypsy	5595	19	0.04880906447804095	1	0.027689932148530876	0.017823639774859287	Scophthalmus maximus	Pleuronectiformes	ray-finned fish
SAMEA110450106	LINE/L2	22523	139	0.056926943835126705	1	0.11146744267763375	0.1303939962476548	Scophthalmus maximus	Pleuronectiformes	ray-finned fish
SAMEA110450106	SINE/other	2481	20	0.06786183335232787	1	0.012278591896426291	0.01876172607879925	Scophthalmus maximus	Pleuronectiformes	ray-finned fish
SAMEA110450106	DNA/Kolobok-T2	3767	25	0.2545291331029667	1	0.01864306959848361	0.02345215759849906	Scophthalmus maximus	Pleuronectiformes	ray-finned fish
SAMEA110450106	DNA/TcMar-Mariner	101	1	0.41540698811168003	1	4.998540030387164e-4	9.380863039399625e-4	Scophthalmus maximus	Pleuronectiformes	ray-finned fish
SAMEA110450106	LINE/L1-Tx1	2684	17	0.4198145213280493	1	0.013283248952038761	0.01594746716697936	Scophthalmus maximus	Pleuronectiformes	ray-finned fish
SAMEA110450106	SINE/tRNA-Core-RTE	319	0	0.42206817787104456	1	0.001578746801676738	0	Scophthalmus maximus	Pleuronectiformes	ray-finned fish
SAMEA110450106	LTR/ERV1	1621	6	0.4901352450471483	1	0.008022409296294646	0.005628517823639775	Scophthalmus maximus	Pleuronectiformes	ray-finned fish
SAMEA110450106	LINE/CR1	150	0	0.9999999999999999	1	7.423574302555194e-4	0	Scophthalmus maximus	Pleuronectiformes	ray-finned fish
SAMEA110450106	DNA/PiggyBac	330	1	1	1	0.0016331863465621427	9.380863039399625e-4	Scophthalmus maximus	Pleuronectiformes	ray-finned fish
SAMEA110450106	LTR/other	3015	15	1	1	0.014921384348135941	0.014071294559099437	Scophthalmus maximus	Pleuronectiformes	ray-finned fish
SAMEA110450108	LTR/ERV1	12500	1237	0	0	0.02423133363444804	0.19455803711859077	Pagrus pagrus	Spariformes	ray-finned fish
SAMEA110450108	LINE/L2	37437	1028	4.425922359657734e-124	9.147053740704639e-120	0.0725718749818265	0.16168606480025166	Pagrus pagrus	Spariformes	ray-finned fish
SAMEA110450108	DNA/hAT-Ac	105352	662	2.1740972565457899e-100	4.4932068001031835e-96	0.20422555688450958	0.10412079270210758	Pagrus pagrus	Spariformes	ray-finned fish
SAMEA110450108	DNA/other	97851	606	4.732568303246822e-95	9.780798912320207e-91	0.18968481819715	0.09531299150676313	Pagrus pagrus	Spariformes	ray-finned fish
SAMEA110450108	DNA/PIF-Harbinger	26162	541	6.378491174528307e-30	1.3182427710397652e-25	0.05071521204355437	0.08508965083359547	Pagrus pagrus	Spariformes	ray-finned fish
SAMEA110450108	DNA/hAT-Charlie	16109	76	2.490028719262086e-23	5.146142354098953e-19	0.031227404281385877	0.011953444479396037	Pagrus pagrus	Spariformes	ray-finned fish
SAMEA110450108	LINE/other	12961	57	8.52776167702192e-21	1.7624325057901203e-16	0.025124985218886484	0.008965083359547028	Pagrus pagrus	Spariformes	ray-finned fish
SAMEA110450108	DNA/TcMar-Tc1	33895	268	1.1737802419026304e-15	2.4258516259401664e-11	0.06570568428316931	0.04215162000629129	Pagrus pagrus	Spariformes	ray-finned fish
SAMEA110450108	DNA/hAT-Tip100	10551	50	1.4358392320814492e-15	2.967448940942731e-11	0.0204531840941649	0.007864108210128971	Pagrus pagrus	Spariformes	ray-finned fish
SAMEA110450108	DNA/CMC-EnSpm	55629	878	9.685270679503335e-14	2.001654891332954e-9	0.1078371887000568	0.13809374016986473	Pagrus pagrus	Spariformes	ray-finned fish
SAMEA110450108	LINE/Rex-Babar	29177	235	9.955883591407857e-13	2.0575824618362618e-8	0.05655980971618323	0.03696130858760616	Pagrus pagrus	Spariformes	ray-finned fish
SAMEA110450108	LTR/Gypsy	15431	292	4.151529975948273e-12	8.579967001292296e-8	0.029913096745053415	0.04592639194715319	Pagrus pagrus	Spariformes	ray-finned fish
SAMEA110450108	SINE/tRNA-Core-RTE	2425	1	6.269981798290151e-12	1.2958171382526255e-7	0.004700878725082919	1.5728216420257942e-4	Pagrus pagrus	Spariformes	ray-finned fish
SAMEA110450108	SINE/tRNA	6497	29	9.53277149366884e-11	1.9701378845965392e-6	0.012594477969840713	0.004561182761874803	Pagrus pagrus	Spariformes	ray-finned fish
SAMEA110450108	PLE	8224	45	5.412234964768248e-10	1.1185466001686538e-5	0.015942279024776053	0.007077697389116074	Pagrus pagrus	Spariformes	ray-finned fish
SAMEA110450108	LINE/L1	7847	46	1.4437605129341014e-8	2.9838198520809074e-4	0.015211462002361101	0.007234979553318654	Pagrus pagrus	Spariformes	ray-finned fish
SAMEA110450108	LTR/ERVK	3993	15	2.736144169014e-8	5.654789154101234e-4	0.007740457216188081	0.0023592324630386913	Pagrus pagrus	Spariformes	ray-finned fish
SAMEA110450108	DNA/PiggyBac	2859	11	4.748661925419088e-6	0.09814059601263629	0.005542190628870956	0.0017301038062283738	Pagrus pagrus	Spariformes	ray-finned fish
SAMEA110450108	LTR/Ngaro	2408	8	6.152117313848587e-6	0.12714580852530874	0.00466792411134007	0.0012582573136206354	Pagrus pagrus	Spariformes	ray-finned fish
SAMEA110450108	DNA/TcMar-Tigger	780	0	1.1840342107177444e-4	1	0.0015120352187895575	0	Pagrus pagrus	Spariformes	ray-finned fish
SAMEA110450108	DNA/hAT-Blackjack	2153	10	5.186412737993396e-4	1	0.00417360490519733	0.0015728216420257944	Pagrus pagrus	Spariformes	ray-finned fish
SAMEA110450108	RC/Helitron	5865	103	6.860075778218816e-4	1	0.011369341741283021	0.01620006291286568	Pagrus pagrus	Spariformes	ray-finned fish
SAMEA110450108	LINE/L1-Tx1	2091	11	0.0018697803439411138	1	0.004053417490370468	0.0017301038062283738	Pagrus pagrus	Spariformes	ray-finned fish
SAMEA110450108	DNA/Kolobok-T2	3554	25	0.0027962279470824685	1	0.006889452778946267	0.003932054105064486	Pagrus pagrus	Spariformes	ray-finned fish
SAMEA110450108	SINE/other	1238	6	0.013223963556319395	1	0.0023998712831557337	9.436929852154766e-4	Pagrus pagrus	Spariformes	ray-finned fish
SAMEA110450108	SINE/5S-Deu-L2	4462	38	0.02006038990324166	1	0.008649616854152572	0.005976722239698019	Pagrus pagrus	Spariformes	ray-finned fish
SAMEA110450108	LTR/other	3273	30	0.1110297240757174	1	0.006344732398843874	0.004718464926077383	Pagrus pagrus	Spariformes	ray-finned fish
SAMEA110450108	Retroposon/other	53	2	0.14460916666342113	1	1.0274085461005969e-4	3.1456432840515884e-4	Pagrus pagrus	Spariformes	ray-finned fish
SAMEA110450108	LTR/ERVL-MaLR	182	0	0.18053442447449664	1	3.5280821771756346e-4	0	Pagrus pagrus	Spariformes	ray-finned fish
SAMEA110450108	LINE/RTE-BovB	4400	45	0.2422474534754388	1	0.00852942943932571	0.007077697389116074	Pagrus pagrus	Spariformes	ray-finned fish
SAMEA110450108	DNA/TcMar-Mariner	204	1	0.5270576518637767	1	3.95455364914192e-4	1.5728216420257942e-4	Pagrus pagrus	Spariformes	ray-finned fish
SAMEA110450108	LTR/DIRS	298	2	0.5949233800065197	1	5.776749938452413e-4	3.1456432840515884e-4	Pagrus pagrus	Spariformes	ray-finned fish
SAMEA110450232	DNA/hAT-Ac	66118	289	3.3427919774839474e-65	6.908548179866075e-61	0.15414420799373332	0.06811218477492341	Scomber scombrus	Scombriformes	ray-finned fish
SAMEA110450232	DNA/CMC-EnSpm	27888	65	1.879728239202064e-54	3.8848343519589055e-50	0.06501669246694146	0.015319349516851285	Scomber scombrus	Scombriformes	ray-finned fish
SAMEA110450232	RC/Helitron	10494	252	1.7921407359954277e-35	3.7038172590817504e-31	0.024465188279836618	0.059391939665331135	Scomber scombrus	Scombriformes	ray-finned fish
SAMEA110450232	DNA/hAT-Blackjack	3423	124	1.0801404397021946e-32	2.2323262467325257e-28	0.007980211500083928	0.029224605232147066	Scomber scombrus	Scombriformes	ray-finned fish
SAMEA110450232	SINE/5S-Deu-L2	8041	174	3.02011641163926e-20	6.241674587934859e-16	0.018746386407296194	0.04100872024510959	Scomber scombrus	Scombriformes	ray-finned fish
SAMEA110450232	LTR/Gypsy	4193	109	2.71243945434492e-18	5.605798620294646e-14	0.009775351101329802	0.025689370728258307	Scomber scombrus	Scombriformes	ray-finned fish
SAMEA110450232	DNA/other	68397	890	1.0926619984714903e-17	2.258204552241029e-13	0.15945735494339483	0.20975724723073297	Scomber scombrus	Scombriformes	ray-finned fish
SAMEA110450232	LINE/RTE-BovB	4990	119	3.5771365655793845e-17	7.392868140082914e-13	0.011633437156125855	0.028046193730850814	Scomber scombrus	Scombriformes	ray-finned fish
SAMEA110450232	DNA/PiggyBac	14238	56	3.9223935828897924e-16	8.106410817758334e-12	0.03319376317212824	0.013198208814518029	Scomber scombrus	Scombriformes	ray-finned fish
SAMEA110450232	LINE/L1	7644	156	4.310319730552731e-16	8.908137787133329e-12	0.0178208404050954	0.03676643884044308	Scomber scombrus	Scombriformes	ray-finned fish
SAMEA110450232	LINE/other	11222	38	1.4470496929633708e-15	2.990617600447398e-11	0.02616241117555999	0.00895592740985152	Scomber scombrus	Scombriformes	ray-finned fish
SAMEA110450232	LTR/other	2665	76	3.3834579314031847e-15	6.992592506830961e-11	0.006213048100415913	0.01791185481970304	Scomber scombrus	Scombriformes	ray-finned fish
SAMEA110450232	LINE/Rex-Babar	23435	133	9.612995896474456e-13	1.9867178619243757e-8	0.054635190331424735	0.03134574593448032	Scomber scombrus	Scombriformes	ray-finned fish
SAMEA110450232	DNA/TcMar-Tc1	29278	185	1.7310549175575088e-11	3.577571198116104e-7	0.06825726914970998	0.04360122554796135	Scomber scombrus	Scombriformes	ray-finned fish
SAMEA110450232	SINE/tRNA-Core-RTE	2155	1	3.205665840336241e-8	6.625149592222909e-4	0.0050240595333569575	2.3568230025925054e-4	Scomber scombrus	Scombriformes	ray-finned fish
SAMEA110450232	LTR/DIRS	2367	53	1.2943712078353346e-7	0.0026750769752332862	0.0055183057612324445	0.012491161913740279	Scomber scombrus	Scombriformes	ray-finned fish
SAMEA110450232	LTR/Ngaro	6731	31	1.9413639155147926e-6	0.04012216804194422	0.01569231773504672	0.0073061513080367665	Scomber scombrus	Scombriformes	ray-finned fish
SAMEA110450232	LINE/L2	60536	708	2.9371446972560378e-6	0.060701969458190536	0.1411306115597665	0.16686306858354938	Scomber scombrus	Scombriformes	ray-finned fish
SAMEA110450232	DNA/hAT-Charlie	22090	283	1.7665319714481632e-5	0.3650891625391919	0.05149952440457318	0.0666980909733679	Scomber scombrus	Scombriformes	ray-finned fish
SAMEA110450232	DNA/TcMar-Tigger	1570	2	5.0498305579198105e-5	1	0.0036602197064363913	4.713646005185011e-4	Scomber scombrus	Scombriformes	ray-finned fish
SAMEA110450232	SINE/other	1006	0	8.193563197858526e-5	1	0.0023453382322770762	0	Scomber scombrus	Scombriformes	ray-finned fish
SAMEA110450232	DNA/PIF-Harbinger	19723	146	2.2262223540562556e-4	1	0.04598121864334073	0.03440961583785058	Scomber scombrus	Scombriformes	ray-finned fish
SAMEA110450232	SINE/tRNA	5289	77	0.0012793994294673962	1	0.012330510845440812	0.018147537119962292	Scomber scombrus	Scombriformes	ray-finned fish
SAMEA110450232	LTR/ERVL	593	0	0.00548062191393301	1	0.0013824906279724714	0	Scomber scombrus	Scombriformes	ray-finned fish
SAMEA110450232	LINE/L1-Tx1	4590	65	0.005503050792216235	1	0.010700897103530596	0.015319349516851285	Scomber scombrus	Scombriformes	ray-finned fish
SAMEA110450232	DNA/hAT-Tip100	10640	133	0.008549761893972206	1	0.024805565399033887	0.03134574593448032	Scomber scombrus	Scombriformes	ray-finned fish
SAMEA110450232	SINE/B4	576	0	0.008626347099917792	1	0.0013428576757371728	0	Scomber scombrus	Scombriformes	ray-finned fish
SAMEA110450232	DNA/TcMar-Tc2	645	3	0.23007008718991262	1	0.001503720834809855	7.070469007777516e-4	Scomber scombrus	Scombriformes	ray-finned fish
SAMEA110450232	PLE	4277	38	0.5860338213408628	1	0.009971184512374807	0.00895592740985152	Scomber scombrus	Scombriformes	ray-finned fish
SAMEA110450232	LTR/ERV1	1886	16	0.6402193013626953	1	0.004396926347986646	0.0037709168041480086	Scomber scombrus	Scombriformes	ray-finned fish
SAMEA110450232	DNA/TcMar-Mariner	236	1	0.7344550445535248	1	5.501986310312028e-4	2.3568230025925054e-4	Scomber scombrus	Scombriformes	ray-finned fish
SAMEA110450232	DNA/Kolobok-T2	2000	20	0.9097004886130416	1	0.004662700262976295	0.0047136460051850106	Scomber scombrus	Scombriformes	ray-finned fish
SAMEA111406335	DNA/hAT-Ac	64965	783	2.0383898343205705e-52	4.212740270590323e-48	0.12527527199379843	0.21689750692520776	Thunnus thynnus	Scombriformes	ray-finned fish
SAMEA111406335	DNA/CMC-EnSpm	53328	216	9.53475105729479e-20	1.9705470010111144e-15	0.10283506049234638	0.059833795013850416	Thunnus thynnus	Scombriformes	ray-finned fish
SAMEA111406335	DNA/TcMar-Tc1	48740	197	3.704753352964607e-18	7.656613754571954e-14	0.0939877896864117	0.05457063711911357	Thunnus thynnus	Scombriformes	ray-finned fish
SAMEA111406335	LTR/Gypsy	6131	94	8.808455736500312e-12	1.8204435470625197e-7	0.011822715194242718	0.0260387811634349	Thunnus thynnus	Scombriformes	ray-finned fish
SAMEA111406335	RC/Helitron	20996	231	3.436138375368582e-11	7.101467180374248e-7	0.04048764120344481	0.06398891966759003	Thunnus thynnus	Scombriformes	ray-finned fish
SAMEA111406335	SINE/tRNA-Core-RTE	4672	6	2.50009631592752e-8	5.166949056127406e-4	0.009009252224351979	0.0016620498614958448	Thunnus thynnus	Scombriformes	ray-finned fish
SAMEA111406335	LTR/ERVK	23	6	4.506236468332303e-8	9.31303890910237e-4	4.435205504282866e-5	0.0016620498614958448	Thunnus thynnus	Scombriformes	ray-finned fish
SAMEA111406335	LTR/other	1413	27	5.167545100214324e-6	0.10679765458612943	0.0027247588598050825	0.007479224376731302	Thunnus thynnus	Scombriformes	ray-finned fish
SAMEA111406335	LINE/Rex-Babar	16122	74	1.3644996078553045e-4	1	0.031088862234803637	0.020498614958448753	Thunnus thynnus	Scombriformes	ray-finned fish
SAMEA111406335	DNA/PIF-Harbinger	29923	160	4.372007328110653e-4	1	0.057702023610720084	0.0443213296398892	Thunnus thynnus	Scombriformes	ray-finned fish
SAMEA111406335	DNA/PiggyBac	865	16	5.573202028988351e-4	1	0.0016680229396542083	0.00443213296398892	Thunnus thynnus	Scombriformes	ray-finned fish
SAMEA111406335	SINE/B4	1792	2	8.151671018024898e-4	1	0.0034556035929021287	5.54016620498615e-4	Thunnus thynnus	Scombriformes	ray-finned fish
SAMEA111406335	DNA/TcMar-Tigger	1080	0	0.0012576467843286908	1	0.0020826182367936937	0	Thunnus thynnus	Scombriformes	ray-finned fish
SAMEA111406335	LTR/DIRS	3464	40	0.0027847567549612135	1	0.0066798051594938465	0.0110803324099723	Thunnus thynnus	Scombriformes	ray-finned fish
SAMEA111406335	DNA/TcMar-Tc2	1295	2	0.0111542293134182	1	0.0024972135339331788	5.54016620498615e-4	Thunnus thynnus	Scombriformes	ray-finned fish
SAMEA111406335	SINE/tRNA	5610	25	0.023147807772338498	1	0.010818044730011685	0.006925207756232687	Thunnus thynnus	Scombriformes	ray-finned fish
SAMEA111406335	LTR/ERV1	9326	48	0.032371514187689084	1	0.017983794144757394	0.013296398891966758	Thunnus thynnus	Scombriformes	ray-finned fish
SAMEA111406335	SINE/other	10501	91	0.03802799306639825	1	0.020249605652380164	0.025207756232686982	Thunnus thynnus	Scombriformes	ray-finned fish
SAMEA111406335	SINE/Alu	45	2	0.04207268601383053	1	8.67757598664039e-5	5.54016620498615e-4	Thunnus thynnus	Scombriformes	ray-finned fish
SAMEA111406335	LINE/RTE-BovB	5008	23	0.04840114103120358	1	0.009657177898021127	0.006371191135734072	Thunnus thynnus	Scombriformes	ray-finned fish
SAMEA111406335	LINE/L1-Tx1	6643	33	0.05273390344515482	1	0.012810030506500468	0.009141274238227148	Thunnus thynnus	Scombriformes	ray-finned fish
SAMEA111406335	PLE	6543	33	0.06105435600034539	1	0.012617195484575126	0.009141274238227148	Thunnus thynnus	Scombriformes	ray-finned fish
SAMEA111406335	LINE/L1	6126	55	0.06335658234245509	1	0.01181307344314645	0.015235457063711912	Thunnus thynnus	Scombriformes	ray-finned fish
SAMEA111406335	DNA/Kolobok-T2	11783	66	0.08171116490387569	1	0.02272175063346305	0.018282548476454295	Thunnus thynnus	Scombriformes	ray-finned fish
SAMEA111406335	DNA/hAT-Tip100	10465	58	0.08444988162423803	1	0.02018018504448704	0.016066481994459834	Thunnus thynnus	Scombriformes	ray-finned fish
SAMEA111406335	DNA/other	77134	505	0.13920852633439545	1	0.1487413658118933	0.13988919667590027	Thunnus thynnus	Scombriformes	ray-finned fish
SAMEA111406335	SINE/5S-Deu-L2	5699	47	0.23003114937160324	1	0.01098966789952524	0.01301939058171745	Thunnus thynnus	Scombriformes	ray-finned fish
SAMEA111406335	LINE/L2	69982	510	0.2714137858354214	1	0.13494980504379284	0.14127423822714683	Thunnus thynnus	Scombriformes	ray-finned fish
SAMEA111406335	DNA/hAT-Charlie	13885	86	0.3003438946379901	1	0.026775142794333736	0.023822714681440444	Thunnus thynnus	Scombriformes	ray-finned fish
SAMEA111406335	LTR/Copia	69	1	0.38469550353379556	1	1.3305616512848597e-4	2.770083102493075e-4	Thunnus thynnus	Scombriformes	ray-finned fish
SAMEA111406335	DNA/hAT-Blackjack	1823	9	0.3942290397488536	1	0.0035153824496989847	0.002493074792243767	Thunnus thynnus	Scombriformes	ray-finned fish
SAMEA111406335	LTR/Ngaro	4944	39	0.4383530928986303	1	0.009533763483988909	0.010803324099722992	Thunnus thynnus	Scombriformes	ray-finned fish
SAMEA111406335	SINE/ID	175	0	0.6381330500557758	1	3.374612883693485e-4	0	Thunnus thynnus	Scombriformes	ray-finned fish
SAMEA111406335	DNA/TcMar-Mariner	296	1	0.7285291025577432	1	5.707916648990123e-4	2.770083102493075e-4	Thunnus thynnus	Scombriformes	ray-finned fish
SAMEA111406335	LINE/other	17552	124	0.8534120596596321	1	0.03384640304833603	0.03434903047091413	Thunnus thynnus	Scombriformes	ray-finned fish
SAMEA111406335	LINE/CR1	72	0	1	1	1.3884121578624625e-4	0	Thunnus thynnus	Scombriformes	ray-finned fish
SAMEA111406335	LTR/ERVL-MaLR	88	0	1	1	1.6969481929430096e-4	0	Thunnus thynnus	Scombriformes	ray-finned fish
SAMEA111528661	DNA/other	631264	1081	0	0	0.17939237278911796	0.042781383568149436	Coregonus lavaretus	Salmoniformes	ray-finned fish
SAMEA111528661	LTR/Gypsy	174187	4073	0	0	0.04950039799357811	0.1611920215292069	Coregonus lavaretus	Salmoniformes	ray-finned fish
SAMEA111528661	SINE/tRNA	270989	5707	0	0	0.07700955497185058	0.22585879373120152	Coregonus lavaretus	Salmoniformes	ray-finned fish
SAMEA111528661	LINE/other	221927	560	3.949305219144011e-205	8.162029096404927e-201	0.06306713374431393	0.02216241886971664	Coregonus lavaretus	Salmoniformes	ray-finned fish
SAMEA111528661	LINE/L2	332335	3630	2.902743719328831e-137	5.999100444736894e-133	0.09444283882950956	0.14365996517334179	Coregonus lavaretus	Salmoniformes	ray-finned fish
SAMEA111528661	DNA/hAT-Ac	88819	156	4.7753592022237446e-117	9.869234863235813e-113	0.025240550956108172	0.006173816685135349	Coregonus lavaretus	Salmoniformes	ray-finned fish
SAMEA111528661	DNA/CMC-EnSpm	57500	52	3.683993788848301e-112	7.613709963412784e-108	0.016340328983395668	0.002057938895045116	Coregonus lavaretus	Salmoniformes	ray-finned fish
SAMEA111528661	SINE/other	87829	171	6.8300160056704785e-106	1.4115594078919178e-101	0.024959213117959272	0.006767452904859902	Coregonus lavaretus	Salmoniformes	ray-finned fish
SAMEA111528661	DNA/TcMar-Tigger	488	87	2.796306478817862e-84	5.7791265997728755e-80	1.386796616329928e-4	0.0034430900744024063	Coregonus lavaretus	Salmoniformes	ray-finned fish
SAMEA111528661	PLE	36880	35	1.1305664238722245e-70	2.3365416282167264e-66	0.010480544920132735	0.00138515117935729	Coregonus lavaretus	Salmoniformes	ray-finned fish
SAMEA111528661	LTR/other	59122	127	7.893307431365347e-65	1.6313098468402763e-60	0.016801268350544674	0.0050261199936678805	Coregonus lavaretus	Salmoniformes	ray-finned fish
SAMEA111528661	SINE/tRNA-RTE	32437	28	9.063324588408558e-65	1.8731172926863967e-60	0.009217934804076613	0.001108120943485832	Coregonus lavaretus	Salmoniformes	ray-finned fish
SAMEA111528661	LTR/ERV1	47274	119	2.1997403209432956e-43	4.546203321293509e-39	0.013434308041061684	0.004709514009814786	Coregonus lavaretus	Salmoniformes	ray-finned fish
SAMEA111528661	LINE/L1	38323	90	2.011257409966965e-38	4.156665689178727e-34	0.010890616132707342	0.003561817318347317	Coregonus lavaretus	Salmoniformes	ray-finned fish
SAMEA111528661	SINE/tRNA-Core-RTE	13235	7	1.7353507941991636e-31	3.5864494863714114e-27	0.003761117462525942	2.77030235871458e-4	Coregonus lavaretus	Salmoniformes	ray-finned fish
SAMEA111528661	DNA/hAT-Charlie	79587	345	8.990923705746159e-25	1.8581542022665585e-20	0.02261700457046106	0.013653633053664715	Coregonus lavaretus	Salmoniformes	ray-finned fish
SAMEA111528661	SINE/5S-Deu-L2	14940	20	1.2454426114234588e-24	2.5739562450288623e-20	0.004245643739337935	7.915149596327371e-4	Coregonus lavaretus	Salmoniformes	ray-finned fish
SAMEA111528661	DNA/PIF-Harbinger	21634	48	1.2407396051443745e-23	2.564236541951879e-19	0.006147942212639685	0.0018996359031185689	Coregonus lavaretus	Salmoniformes	ray-finned fish
SAMEA111528661	DNA/hAT-Tip100	33465	399	7.484517129797166e-21	1.5468251552151804e-16	0.00951007146833628	0.015790723444673103	Coregonus lavaretus	Salmoniformes	ray-finned fish
SAMEA111528661	LINE/L1-Tx1	58494	244	1.0882701090626155e-20	2.2491278343997074e-16	0.016622803540082543	0.009656482507519392	Coregonus lavaretus	Salmoniformes	ray-finned fish
SAMEA111528661	DNA/Kolobok-T2	13072	20	6.378710663646077e-20	1.3182881328557348e-15	0.0037147961821034467	7.915149596327371e-4	Coregonus lavaretus	Salmoniformes	ray-finned fish
SAMEA111528661	SINE/B4	3939	1	3.328680378262199e-11	6.879383737754486e-7	0.0011193835802712267	3.9575747981636853e-5	Coregonus lavaretus	Salmoniformes	ray-finned fish
SAMEA111528661	SINE/ID	3763	1	9.691834149286946e-11	2.003011363633133e-6	0.0010693679646003112	3.9575747981636853e-5	Coregonus lavaretus	Salmoniformes	ray-finned fish
SAMEA111528661	LTR/Ngaro	222	13	2.1562976484829385e-8	4.456420350119689e-4	6.308787885763197e-5	5.14484723761279e-4	Coregonus lavaretus	Salmoniformes	ray-finned fish
SAMEA111528661	DNA/TcMar-Tc2	1343	27	3.791430318790094e-6	0.07835749039843487	3.8165324912522406e-4	0.001068545195504195	Coregonus lavaretus	Salmoniformes	ray-finned fish
SAMEA111528661	DNA/TcMar-Tc1	897410	6202	4.809101813477013e-4	1	0.2550256457911149	0.24544878898211175	Coregonus lavaretus	Salmoniformes	ray-finned fish
SAMEA111528661	DNA/PiggyBac	26218	148	0.0028929294669105075	1	0.007450621657159437	0.005857210701282254	Coregonus lavaretus	Salmoniformes	ray-finned fish
SAMEA111528661	DNA/hAT-Blackjack	4775	21	0.020151120073936823	1	0.0013569577547080751	8.310907076143739e-4	Coregonus lavaretus	Salmoniformes	ray-finned fish
SAMEA111528661	LTR/Copia	235	5	0.029791369603290735	1	6.678221410605186e-5	1.9787873990818427e-4	Coregonus lavaretus	Salmoniformes	ray-finned fish
SAMEA111528661	LTR/DIRS	11666	64	0.03178108896506481	1	0.003315239616005111	0.0025328478708247586	Coregonus lavaretus	Salmoniformes	ray-finned fish
SAMEA111528661	LINE/RTE-BovB	516	0	0.058626218217865435	1	1.4663669139882026e-4	0	Coregonus lavaretus	Salmoniformes	ray-finned fish
SAMEA111528661	LINE/CR1	763	2	0.1914544391029286	1	2.1682906111879818e-4	7.915149596327371e-5	Coregonus lavaretus	Salmoniformes	ray-finned fish
SAMEA111528661	LINE/Rex-Babar	254130	1785	0.34144319812685	1	0.07221857051391897	0.07064271014722179	Coregonus lavaretus	Salmoniformes	ray-finned fish
SAMEA111528661	SINE/Alu	120	0	1	1	3.410155613926052e-5	0	Coregonus lavaretus	Salmoniformes	ray-finned fish
SAMEA111562027	LINE/L2	30374	1044	8.350549278480874e-109	1.7258080193836422e-104	0.062497813790506604	0.13171839515518546	Chelon labrosus	Mugiliformes	ray-finned fish
SAMEA111562027	DNA/other	74310	626	2.0131900533190173e-86	4.1606598831944134e-82	0.15290091995695482	0.07898057027504415	Chelon labrosus	Mugiliformes	ray-finned fish
SAMEA111562027	SINE/tRNA	6751	282	1.6546315593328732e-42	3.419627043673249e-38	0.013890917919921976	0.03557910673732021	Chelon labrosus	Mugiliformes	ray-finned fish
SAMEA111562027	DNA/TcMar-Tc1	106175	2219	3.115781476015076e-37	6.439385576480358e-33	0.21846662866948832	0.279964673227353	Chelon labrosus	Mugiliformes	ray-finned fish
SAMEA111562027	PLE	22918	160	2.2542440288914712e-36	4.6588461345100037e-32	0.04715628157143709	0.020186727226848347	Chelon labrosus	Mugiliformes	ray-finned fish
SAMEA111562027	DNA/hAT-Charlie	19144	132	3.9816158811504625e-31	8.228805541573661e-27	0.03939086545089413	0.016654049962149888	Chelon labrosus	Mugiliformes	ray-finned fish
SAMEA111562027	SINE/other	4298	5	1.3787841867805827e-23	2.8495332788194303e-19	0.008843603202462547	6.308352258390108e-4	Chelon labrosus	Mugiliformes	ray-finned fish
SAMEA111562027	DNA/TcMar-Tc2	1188	69	4.950886468828739e-18	1.0231997065128356e-13	0.0024444394147337145	0.00870552611657835	Chelon labrosus	Mugiliformes	ray-finned fish
SAMEA111562027	DNA/PiggyBac	4497	17	6.842745499292823e-15	1.4141902123388476e-10	0.009253067380519793	0.002144839767852637	Chelon labrosus	Mugiliformes	ray-finned fish
SAMEA111562027	DNA/hAT-Ac	34328	746	1.0744283735972552e-14	2.2205211197134473e-10	0.07063359951934255	0.09412061569518042	Chelon labrosus	Mugiliformes	ray-finned fish
SAMEA111562027	DNA/CMC-EnSpm	24989	266	3.5878952828525065e-14	7.415103181071275e-10	0.05141758967574141	0.033560434014635376	Chelon labrosus	Mugiliformes	ray-finned fish
SAMEA111562027	LINE/Rex-Babar	36298	426	1.9799649946006872e-13	4.091993654341241e-9	0.0746870891212158	0.053747161241483724	Chelon labrosus	Mugiliformes	ray-finned fish
SAMEA111562027	LTR/Ngaro	27998	331	3.6676686211708026e-10	7.5799707393736975e-6	0.05760893496103917	0.04176129195054252	Chelon labrosus	Mugiliformes	ray-finned fish
SAMEA111562027	DNA/hAT-Tip100	9548	87	2.548440298522478e-9	5.2668615649564055e-5	0.019646050111008003	0.01097653292959879	Chelon labrosus	Mugiliformes	ray-finned fish
SAMEA111562027	DNA/Kolobok-T2	2506	13	9.458371879035984e-7	0.019547617162403667	0.005156367991012364	0.0016401715871814282	Chelon labrosus	Mugiliformes	ray-finned fish
SAMEA111562027	SINE/5S-Deu-L2	1057	1	1.6938022521656035e-6	0.03500581114550653	0.0021748926442538186	1.2616704516780217e-4	Chelon labrosus	Mugiliformes	ray-finned fish
SAMEA111562027	DNA/PIF-Harbinger	22167	453	2.386329418879513e-6	0.049318270099982894	0.045611017261281354	0.05715367146101438	Chelon labrosus	Mugiliformes	ray-finned fish
SAMEA111562027	DNA/hAT-Blackjack	3137	88	2.9628811473972703e-6	0.061233864673259385	0.00645471922897278	0.011102699974766591	Chelon labrosus	Mugiliformes	ray-finned fish
SAMEA111562027	SINE/tRNA-Core-RTE	4626	114	3.488922611764004e-5	0.7210556361732666	0.009518498933129766	0.014383043149129448	Chelon labrosus	Mugiliformes	ray-finned fish
SAMEA111562027	SINE/B4	522	0	3.621533076873374e-4	1	0.0010740718640496623	0	Chelon labrosus	Mugiliformes	ray-finned fish
SAMEA111562027	LTR/DIRS	477	19	8.654346988628391e-4	1	9.814794619764156e-4	0.0023971738581882412	Chelon labrosus	Mugiliformes	ray-finned fish
SAMEA111562027	LINE/RTE-BovB	4478	95	0.012920273838402599	1	0.009213972810755533	0.011985869290941207	Chelon labrosus	Mugiliformes	ray-finned fish
SAMEA111562027	LINE/L1	6812	137	0.016176546588615007	1	0.0140164320649546	0.0172848851879889	Chelon labrosus	Mugiliformes	ray-finned fish
SAMEA111562027	LTR/ERVL-MaLR	284	0	0.016884723635531732	1	5.843609375289352e-4	0	Chelon labrosus	Mugiliformes	ray-finned fish
SAMEA111562027	LTR/Gypsy	10423	146	0.0658250388212166	1	0.02144645792909891	0.018420388594499116	Chelon labrosus	Mugiliformes	ray-finned fish
SAMEA111562027	Retroposon/other	1105	12	0.18826409879055525	1	0.0022736578731319484	0.001514004542013626	Chelon labrosus	Mugiliformes	ray-finned fish
SAMEA111562027	RC/Helitron	4694	85	0.32533732025277146	1	0.009658416340707118	0.010724198839263184	Chelon labrosus	Mugiliformes	ray-finned fish
SAMEA111562027	LINE/other	7442	132	0.3329883085147992	1	0.015312725693980053	0.016654049962149888	Chelon labrosus	Mugiliformes	ray-finned fish
SAMEA111562027	SINE/ID	279	2	0.33871887294504655	1	5.7407289285413e-4	2.5233409033560434e-4	Chelon labrosus	Mugiliformes	ray-finned fish
SAMEA111562027	LTR/other	2306	43	0.36497066859009986	1	0.004744846204020156	0.005425182942215494	Chelon labrosus	Mugiliformes	ray-finned fish
SAMEA111562027	DNA/TcMar-Tigger	6410	113	0.39899824091662073	1	0.01318927327310026	0.014256876103961645	Chelon labrosus	Mugiliformes	ray-finned fish
SAMEA111562027	LTR/ERV1	2364	34	0.5147713574387062	1	0.004864187522247897	0.004289679535705274	Chelon labrosus	Mugiliformes	ray-finned fish
SAMEA111562027	LINE/L1-Tx1	1740	25	0.6343350463604841	1	0.0035802395468322082	0.0031541761291950542	Chelon labrosus	Mugiliformes	ray-finned fish
SAMEA111562027	LTR/ERVK	299	4	1	1	6.152250715533508e-4	5.046681806712087e-4	Chelon labrosus	Mugiliformes	ray-finned fish
SAMEA111562027	SINE/tRNA-RTE	57	0	1	1	1.1728370929277924e-4	0	Chelon labrosus	Mugiliformes	ray-finned fish
SAMEA111562038	LTR/Gypsy	12065	277	4.798613127151269e-85	9.917293749883528e-81	0.03927434423401194	0.15919540229885057	Pollachius pollachius	Gadiformes	ray-finned fish
SAMEA111562038	LINE/L1-Tx1	2496	95	8.829595573036877e-46	1.8248125170795315e-41	0.008125052897479801	0.05459770114942529	Pollachius pollachius	Gadiformes	ray-finned fish
SAMEA111562038	DNA/TcMar-Tc1	4062	88	2.5648782493792288e-25	5.300833877992052e-21	0.01322274233556208	0.05057471264367816	Pollachius pollachius	Gadiformes	ray-finned fish
SAMEA111562038	SINE/tRNA-Core-RTE	8111	2	1.551302277316629e-17	3.2060764165302766e-13	0.02640316668728312	0.0011494252873563218	Pollachius pollachius	Gadiformes	ray-finned fish
SAMEA111562038	DNA/hAT-Tip100	14004	143	3.6922277044813966e-11	7.630726996851703e-7	0.04558623428537946	0.08218390804597701	Pollachius pollachius	Gadiformes	ray-finned fish
SAMEA111562038	LINE/L2	35618	122	2.3664244659390384e-10	4.890689443756211e-6	0.11594476526539886	0.07011494252873564	Pollachius pollachius	Gadiformes	ray-finned fish
SAMEA111562038	DNA/other	56959	228	1.4572571445541974e-9	3.0117133406501598e-5	0.1854146185847564	0.1310344827586207	Pollachius pollachius	Gadiformes	ray-finned fish
SAMEA111562038	SINE/5S-Deu-L2	11212	22	2.390371871117543e-9	4.9401815460386266e-5	0.03649763344813443	0.01264367816091954	Pollachius pollachius	Gadiformes	ray-finned fish
SAMEA111562038	SINE/ID	295	14	4.058552697247066e-9	8.387810859400511e-5	9.60292710238999e-4	0.008045977011494253	Pollachius pollachius	Gadiformes	ray-finned fish
SAMEA111562038	LINE/other	25891	85	1.5635956790706723e-8	3.2314831899353584e-4	0.08428114766372177	0.04885057471264368	Pollachius pollachius	Gadiformes	ray-finned fish
SAMEA111562038	DNA/CMC-EnSpm	4445	3	8.01330552287968e-8	0.0016561098524135434	0.014469495244109662	0.0017241379310344827	Pollachius pollachius	Gadiformes	ray-finned fish
SAMEA111562038	DNA/Kolobok-T2	5938	10	2.8456788315045277e-6	0.05881164441070407	0.019329552926776867	0.005747126436781609	Pollachius pollachius	Gadiformes	ray-finned fish
SAMEA111562038	LINE/Rex-Babar	7895	17	2.9381751352843047e-6	0.06072326552092073	0.0257000371096166	0.009770114942528735	Pollachius pollachius	Gadiformes	ray-finned fish
SAMEA111562038	DNA/TcMar-Tc2	479	13	6.243830053088157e-6	0.12904123570717294	0.0015592549430660356	0.007471264367816092	Pollachius pollachius	Gadiformes	ray-finned fish
SAMEA111562038	DNA/hAT-Ac	34541	140	1.3635706946214864e-5	0.2818091554574226	0.11243888306564497	0.08045977011494253	Pollachius pollachius	Gadiformes	ray-finned fish
SAMEA111562038	DNA/PiggyBac	3714	5	5.8767652776140964e-5	1	0.012089922460432685	0.0028735632183908046	Pollachius pollachius	Gadiformes	ray-finned fish
SAMEA111562038	LTR/Copia	315	9	1.1161264817320512e-4	1	0.001025397300763677	0.005172413793103448	Pollachius pollachius	Gadiformes	ray-finned fish
SAMEA111562038	RC/Helitron	1135	18	1.3648780034079214e-4	1	0.0036946855122754704	0.010344827586206896	Pollachius pollachius	Gadiformes	ray-finned fish
SAMEA111562038	SINE/tRNA	9768	84	2.6824984444426985e-4	1	0.03179708201225268	0.04827586206896552	Pollachius pollachius	Gadiformes	ray-finned fish
SAMEA111562038	LINE/L1	2202	26	8.456088364868964e-4	1	0.0071680154167670365	0.014942528735632184	Pollachius pollachius	Gadiformes	ray-finned fish
SAMEA111562038	LTR/ERV1	1780	22	0.0011960110737266672	1	0.005794308556696333	0.01264367816091954	Pollachius pollachius	Gadiformes	ray-finned fish
SAMEA111562038	LTR/other	1905	22	0.002012618279722606	1	0.00620121224747557	0.01264367816091954	Pollachius pollachius	Gadiformes	ray-finned fish
SAMEA111562038	DNA/PIF-Harbinger	22191	95	0.003918640671669059	1	0.07223679841665635	0.05459770114942529	Pollachius pollachius	Gadiformes	ray-finned fish
SAMEA111562038	LTR/DIRS	1314	14	0.02522172667600579	1	0.0042773715974713375	0.008045977011494253	Pollachius pollachius	Gadiformes	ray-finned fish
SAMEA111562038	LINE/RTE-BovB	1044	1	0.03594450176575374	1	0.003398459625388186	5.747126436781609e-4	Pollachius pollachius	Gadiformes	ray-finned fish
SAMEA111562038	DNA/hAT-Blackjack	1941	5	0.06803291251738033	1	0.006318400510419989	0.0028735632183908046	Pollachius pollachius	Gadiformes	ray-finned fish
SAMEA111562038	LTR/Ngaro	1118	2	0.10465868716654299	1	0.0036393466103294943	0.0011494252873563218	Pollachius pollachius	Gadiformes	ray-finned fish
SAMEA111562038	DNA/hAT-Charlie	21847	107	0.12262421178105615	1	0.0711169994596319	0.06149425287356322	Pollachius pollachius	Gadiformes	ray-finned fish
SAMEA111562038	LTR/ERVL-MaLR	296	0	0.4215856971886102	1	9.635479397652329e-4	0	Pollachius pollachius	Gadiformes	ray-finned fish
SAMEA111562038	SINE/other	6363	39	0.6119535813754445	1	0.02071302547542627	0.022413793103448276	Pollachius pollachius	Gadiformes	ray-finned fish
SAMEA111562038	LTR/ERVK	226	0	0.6427362152407593	1	7.356818729288602e-4	0	Pollachius pollachius	Gadiformes	ray-finned fish
SAMEA111562038	PLE	5948	32	0.8613470515631163	1	0.019362105222039207	0.01839080459770115	Pollachius pollachius	Gadiformes	ray-finned fish
SAMEA111562038	SINE/B2	80	0	1	1	2.604183620987116e-4	0	Pollachius pollachius	Gadiformes	ray-finned fish
SAMEA111562155	SINE/5S-Deu-L2	2384	420	0	0	0.004872565250270812	0.09873060648801128	Labrus mixtus	Labriformes	ray-finned fish
SAMEA111562155	LTR/Ngaro	13561	427	2.742546237795635e-110	5.668020309652239e-106	0.027716802583440635	0.1003761165961448	Labrus mixtus	Labriformes	ray-finned fish
SAMEA111562155	SINE/tRNA	56254	157	3.1151819273710417e-74	6.438146489297732e-70	0.1149753714717845	0.03690644099670898	Labrus mixtus	Labriformes	ray-finned fish
SAMEA111562155	DNA/hAT-Ac	38930	99	1.3639745965361311e-55	2.8189262986612224e-51	0.07956751895681322	0.0232722143864598	Labrus mixtus	Labriformes	ray-finned fish
SAMEA111562155	SINE/tRNA-Core-RTE	10275	251	2.374588941550762e-45	4.90756296550296e-41	0.02100067447421669	0.059003291020216266	Labrus mixtus	Labriformes	ray-finned fish
SAMEA111562155	LINE/L2	84111	1097	1.6785542608584384e-44	3.4690680909161346e-40	0.1719112146667484	0.25787494123178184	Labrus mixtus	Labriformes	ray-finned fish
SAMEA111562155	DNA/CMC-EnSpm	16317	28	9.637816366178057e-32	1.991847508398019e-27	0.033349684223434914	0.006582040432534086	Labrus mixtus	Labriformes	ray-finned fish
SAMEA111562155	DNA/other	105660	692	4.3923264214136584e-18	9.077621015135607e-14	0.2159543810166166	0.1626704278326281	Labrus mixtus	Labriformes	ray-finned fish
SAMEA111562155	LINE/other	10067	21	2.0170445493192565e-17	4.1686259700781074e-13	0.02057555133157561	0.004936530324400564	Labrus mixtus	Labriformes	ray-finned fish
SAMEA111562155	DNA/PIF-Harbinger	18879	81	5.57157713333935e-13	1.1514778461472435e-8	0.038586056778465876	0.01904090267983075	Labrus mixtus	Labriformes	ray-finned fish
SAMEA111562155	PLE	5726	9	2.4648936070219254e-12	5.094195617632213e-8	0.011703149590205816	0.0021156558533145277	Labrus mixtus	Labriformes	ray-finned fish
SAMEA111562155	LINE/Rex-Babar	27600	172	2.806760639411254e-6	0.05800732213471239	0.05641057085045067	0.040432534085566525	Labrus mixtus	Labriformes	ray-finned fish
SAMEA111562155	DNA/TcMar-Tc1	6315	89	2.1887952482035723e-5	0.45235831394623227	0.012906983873934637	0.02092148566055477	Labrus mixtus	Labriformes	ray-finned fish
SAMEA111562155	LTR/ERV1	1450	27	3.3993521559304307e-4	1	0.0029635988309113575	0.006346967559943582	Labrus mixtus	Labriformes	ray-finned fish
SAMEA111562155	LINE/RTE-BovB	5530	26	7.461172322310697e-4	1	0.011302552782717109	0.0061118946873530795	Labrus mixtus	Labriformes	ray-finned fish
SAMEA111562155	LTR/other	3912	16	9.313294969548734e-4	1	0.007995585259672573	0.0037611659614480487	Labrus mixtus	Labriformes	ray-finned fish
SAMEA111562155	LTR/Copia	87	5	0.0012549913028872385	1	1.7781592985468146e-4	0.0011753643629525152	Labrus mixtus	Labriformes	ray-finned fish
SAMEA111562155	DNA/hAT-Blackjack	3759	16	0.0018869767814066048	1	0.007682874486479857	0.0037611659614480487	Labrus mixtus	Labriformes	ray-finned fish
SAMEA111562155	SINE/other	16949	116	0.007876883756874231	1	0.034641404541459725	0.027268453220498354	Labrus mixtus	Labriformes	ray-finned fish
SAMEA111562155	DNA/TcMar-Tc2	598	0	0.012196929327761346	1	0.001222229035093098	0	Labrus mixtus	Labriformes	ray-finned fish
SAMEA111562155	DNA/hAT-Charlie	17148	122	0.023574967195273754	1	0.03504813293273652	0.028678890456041373	Labrus mixtus	Labriformes	ray-finned fish
SAMEA111562155	SINE/ID	260	0	0.18136304497259606	1	5.314039283013469e-4	0	Labrus mixtus	Labriformes	ray-finned fish
SAMEA111562155	LTR/Gypsy	4920	51	0.21631573609031776	1	0.010055797412471642	0.011988716502115656	Labrus mixtus	Labriformes	ray-finned fish
SAMEA111562155	LTR/DIRS	374	1	0.3902105161731349	1	7.644041122488606e-4	2.3507287259050304e-4	Labrus mixtus	Labriformes	ray-finned fish
SAMEA111562155	DNA/Kolobok-T2	16018	149	0.41090906758388474	1	0.032738569705888364	0.035025858015984956	Labrus mixtus	Labriformes	ray-finned fish
SAMEA111562155	LINE/L1	9612	77	0.5054137870591712	1	0.019645594457048256	0.018100611189468735	Labrus mixtus	Labriformes	ray-finned fish
SAMEA111562155	LINE/L1-Tx1	4899	38	0.5358185407824851	1	0.010012876325954994	0.008932769158439116	Labrus mixtus	Labriformes	ray-finned fish
SAMEA111562155	DNA/hAT-Tip100	4585	42	0.6896475256667192	1	0.009371103889467982	0.009873060648801129	Labrus mixtus	Labriformes	ray-finned fish
SAMEA111562155	DNA/PiggyBac	1032	8	1	1	0.002109264823103808	0.0018805829807240243	Labrus mixtus	Labriformes	ray-finned fish
SAMEA111562155	RC/Helitron	1998	17	1	1	0.004083634802869582	0.003996238834038552	Labrus mixtus	Labriformes	ray-finned fish
SAMEA111562155	LTR/ERVL-MaLR	60	0	1	1	1.2263167576184928e-4	0	Labrus mixtus	Labriformes	ray-finned fish
SAMEA111562156	LTR/ERV1	33380	1683	0	0	0.05521599245701241	0.2501858183439869	Zeus faber	Zeiformes	ray-finned fish
SAMEA111562156	SINE/5S-Deu-L2	13878	1115	0	0	0.02295648721744812	0.1657499628363312	Zeus faber	Zeiformes	ray-finned fish
SAMEA111562156	DNA/hAT-Ac	77753	142	2.170071725467296e-221	4.4848872350232606e-217	0.1286162091524891	0.02110896387691393	Zeus faber	Zeiformes	ray-finned fish
SAMEA111562156	DNA/other	54613	107	3.770925419843445e-146	7.793371565190449e-142	0.09033885548396701	0.015906050245280214	Zeus faber	Zeiformes	ray-finned fish
SAMEA111562156	DNA/hAT-Charlie	54743	147	2.7898218645471742e-118	5.765724847459645e-114	0.09055389679671152	0.021852237252861603	Zeus faber	Zeiformes	ray-finned fish
SAMEA111562156	DNA/CMC-EnSpm	23795	40	1.5559094336782874e-67	3.2155980265829166e-63	0.03936083105196556	0.005946187007581388	Zeus faber	Zeiformes	ray-finned fish
SAMEA111562156	RC/Helitron	12453	17	7.702280592189693e-39	1.5918303299878439e-34	0.020599303596979496	0.00252712947822209	Zeus faber	Zeiformes	ray-finned fish
SAMEA111562156	DNA/PIF-Harbinger	12216	18	5.9858449655028784e-37	1.23709457902048e-32	0.020207266742206822	0.0026757841534116246	Zeus faber	Zeiformes	ray-finned fish
SAMEA111562156	DNA/hAT-Tip100	12917	25	3.6699634385564147e-34	7.584713438464543e-30	0.021366835667082966	0.0037163668797383677	Zeus faber	Zeiformes	ray-finned fish
SAMEA111562156	LINE/L1-Tx1	15216	326	3.8718941338456284e-27	8.002043606418761e-23	0.025169758574772345	0.04846142411178832	Zeus faber	Zeiformes	ray-finned fish
SAMEA111562156	DNA/TcMar-Tc2	953	61	6.624575371608083e-26	1.3691009920502424e-21	0.0015764182388116486	0.009067935186561618	Zeus faber	Zeiformes	ray-finned fish
SAMEA111562156	LINE/Rex-Babar	53478	842	1.8098729150067803e-23	3.740464353444513e-19	0.08846137940731306	0.12516723650958822	Zeus faber	Zeiformes	ray-finned fish
SAMEA111562156	LTR/DIRS	14163	54	1.597199892154886e-21	3.300933017116503e-17	0.023427923941541848	0.008027352460234874	Zeus faber	Zeiformes	ray-finned fish
SAMEA111562156	SINE/other	9711	26	4.254751274078992e-21	8.793294458139053e-17	0.016063586062014606	0.0038650215549279024	Zeus faber	Zeiformes	ray-finned fish
SAMEA111562156	DNA/hAT-Blackjack	5584	7	1.9825658471174906e-18	4.097368836237718e-14	0.009236851464348632	0.001040582726326743	Zeus faber	Zeiformes	ray-finned fish
SAMEA111562156	LTR/other	7521	21	5.404126791018214e-16	1.1168708838997342e-11	0.012440967024241772	0.003121748178980229	Zeus faber	Zeiformes	ray-finned fish
SAMEA111562156	DNA/Kolobok-T2	6760	18	4.856243956502288e-15	1.0036399384903279e-10	0.011182148262714318	0.0026757841534116246	Zeus faber	Zeiformes	ray-finned fish
SAMEA111562156	LTR/Ngaro	18790	305	3.13154371288508e-10	6.471961391419595e-6	0.031081740511302074	0.045339675932808084	Zeus faber	Zeiformes	ray-finned fish
SAMEA111562156	SINE/tRNA-Core-RTE	3386	6	4.916818610204733e-10	1.0161589021710121e-5	0.00560099911502229	8.919280511372082e-4	Zeus faber	Zeiformes	ray-finned fish
SAMEA111562156	DNA/TcMar-Tigger	14112	89	4.069903757997115e-9	8.411270096652638e-5	0.023343561580388233	0.01323026609186859	Zeus faber	Zeiformes	ray-finned fish
SAMEA111562156	DNA/PiggyBac	2268	6	1.130089308187611e-5	0.23355555732313357	0.0037516438254195372	8.919280511372082e-4	Zeus faber	Zeiformes	ray-finned fish
SAMEA111562156	SINE/tRNA	5290	28	1.1910487859144909e-5	0.24615405258494782	0.00875052726475721	0.004162330905306972	Zeus faber	Zeiformes	ray-finned fish
SAMEA111562156	SINE/tRNA-RTE	55	6	5.863513815619836e-5	1	9.097901693036797e-5	8.919280511372082e-4	Zeus faber	Zeiformes	ray-finned fish
SAMEA111562156	LINE/RTE-BovB	12175	93	1.3855162252499295e-4	1	0.02013944602049509	0.013824884792626729	Zeus faber	Zeiformes	ray-finned fish
SAMEA111562156	LTR/Gypsy	23871	310	0.006808030111569571	1	0.03948654751172389	0.04608294930875576	Zeus faber	Zeiformes	ray-finned fish
SAMEA111562156	LINE/other	15816	208	0.017292087743171803	1	0.02616225694128545	0.03092017243942322	Zeus faber	Zeiformes	ray-finned fish
SAMEA111562156	PLE	352	0	0.03753083803958462	1	5.82265708354355e-4	0	Zeus faber	Zeiformes	ray-finned fish
SAMEA111562156	LINE/L2	41855	423	0.04236454511239259	1	0.06923503188401002	0.06288092760517318	Zeus faber	Zeiformes	ray-finned fish
SAMEA111562156	DNA/TcMar-Tc1	38783	400	0.12071469608282866	1	0.06415344024746293	0.05946187007581388	Zeus faber	Zeiformes	ray-finned fish
SAMEA111562156	LTR/ERVK	1088	7	0.1885936035618246	1	0.0017997303712770972	0.001040582726326743	Zeus faber	Zeiformes	ray-finned fish
SAMEA111562156	LINE/L1	17507	197	0.8549852902826659	1	0.02895944817090822	0.02928497101233834	Zeus faber	Zeiformes	ray-finned fish
SAMEA111562156	LTR/ERVL-MaLR	53	0	1	1	8.767068904199095e-5	0	Zeus faber	Zeiformes	ray-finned fish
SAMEA111562158	LINE/L1-Tx1	6026	170	2.4949082562001466e-45	5.156226893088843e-41	0.012005155881749413	0.04456094364351245	Labrus bergylta	Labriformes	ray-finned fish
SAMEA111562158	DNA/hAT-Ac	55417	201	1.3643562253863294e-35	2.819715011005927e-31	0.11040320668750535	0.0526867627785059	Labrus bergylta	Labriformes	ray-finned fish
SAMEA111562158	LINE/Rex-Babar	30289	433	6.66123515398597e-35	1.3766774692742805e-30	0.06034254339567009	0.11349934469200525	Labrus bergylta	Labriformes	ray-finned fish
SAMEA111562158	SINE/ID	208	31	2.6690214578069673e-28	5.5160666468496594e-24	4.1438307723263825e-4	0.008125819134993446	Labrus bergylta	Labriformes	ray-finned fish
SAMEA111562158	LTR/Ngaro	13387	223	5.993635521475008e-26	1.2387046532232398e-21	0.02666993391785254	0.058453473132372216	Labrus bergylta	Labriformes	ray-finned fish
SAMEA111562158	SINE/other	1267	58	7.000317889906701e-26	1.4467556983070179e-21	0.0025241507637199646	0.015203145478374836	Labrus bergylta	Labriformes	ray-finned fish
SAMEA111562158	LINE/L2	73766	767	2.477682328710207e-19	5.120626068745385e-15	0.14695856766895574	0.20104849279161205	Labrus bergylta	Labriformes	ray-finned fish
SAMEA111562158	SINE/5S-Deu-L2	18482	68	8.90148232879412e-12	1.8396693528918808e-7	0.03682032708371933	0.01782437745740498	Labrus bergylta	Labriformes	ray-finned fish
SAMEA111562158	DNA/TcMar-Tc2	4822	84	2.0262093379620748e-11	4.18756683876622e-7	0.00960651537699895	0.022018348623853212	Labrus bergylta	Labriformes	ray-finned fish
SAMEA111562158	PLE	4799	5	1.5538280596790466e-10	3.2112964509386854e-6	0.009560694171343418	0.001310615989515072	Labrus bergylta	Labriformes	ray-finned fish
SAMEA111562158	DNA/hAT-Blackjack	7921	18	3.3396445328866624e-10	6.9020433561168654e-6	0.01578042478249869	0.00471821756225426	Labrus bergylta	Labriformes	ray-finned fish
SAMEA111562158	DNA/CMC-EnSpm	8762	27	5.13668466885487e-8	0.001061598620512236	0.017455887128424885	0.007077326343381389	Labrus bergylta	Labriformes	ray-finned fish
SAMEA111562158	DNA/PIF-Harbinger	21857	105	3.1124509247243445e-7	0.006432502326127802	0.04354409095708545	0.027522935779816515	Labrus bergylta	Labriformes	ray-finned fish
SAMEA111562158	SINE/tRNA	58246	351	2.274796409102344e-6	0.04701321738691814	0.11603921498313581	0.09200524246395805	Labrus bergylta	Labriformes	ray-finned fish
SAMEA111562158	DNA/other	98434	638	5.427571973815969e-6	0.11217162998285464	0.19610280684768036	0.1672346002621232	Labrus bergylta	Labriformes	ray-finned fish
SAMEA111562158	SINE/tRNA-Core-RTE	9519	38	1.21236806508379e-5	0.25056010801086687	0.018964002462391747	0.009960681520314547	Labrus bergylta	Labriformes	ray-finned fish
SAMEA111562158	DNA/hAT-Charlie	15014	73	4.665635757172316e-5	0.9642469419348025	0.029911286161398223	0.019134993446920052	Labrus bergylta	Labriformes	ray-finned fish
SAMEA111562158	LINE/RTE-BovB	7672	30	6.340271104652114e-5	1	0.015284360425619235	0.007863695937090432	Labrus bergylta	Labriformes	ray-finned fish
SAMEA111562158	LTR/ERV1	1730	29	1.3646541088737727e-4	1	0.003446551555829155	0.007601572739187418	Labrus bergylta	Labriformes	ray-finned fish
SAMEA111562158	DNA/Kolobok-T2	15731	162	1.8763229704611185e-4	1	0.03133971244205112	0.04246395806028833	Labrus bergylta	Labriformes	ray-finned fish
SAMEA111562158	LINE/other	10811	51	2.607272441825071e-4	1	0.021537958884432943	0.013368283093053735	Labrus bergylta	Labriformes	ray-finned fish
SAMEA111562158	LTR/other	3985	17	0.012894649917988624	1	0.007939021936404151	0.004456094364351245	Labrus bergylta	Labriformes	ray-finned fish
SAMEA111562158	LTR/ERVK	1274	3	0.022978717938493674	1	0.0025380963480499093	7.863695937090433e-4	Labrus bergylta	Labriformes	ray-finned fish
SAMEA111562158	LTR/Copia	59	2	0.07775480647262609	1	1.1754135363810412e-4	5.242463958060288e-4	Labrus bergylta	Labriformes	ray-finned fish
SAMEA111562158	DNA/hAT-Tip100	3818	21	0.15897391382503762	1	0.007606320138818331	0.005504587155963303	Labrus bergylta	Labriformes	ray-finned fish
SAMEA111562158	DNA/PiggyBac	1590	7	0.188997943627342	1	0.0031676398692302636	0.001834862385321101	Labrus bergylta	Labriformes	ray-finned fish
SAMEA111562158	LINE/L1	7435	66	0.2012435729018968	1	0.014812202784733969	0.01730013106159895	Labrus bergylta	Labriformes	ray-finned fish
SAMEA111562158	Retroposon/other	478	1	0.2801947575587676	1	9.522841871019283e-4	2.621231979030144e-4	Labrus bergylta	Labriformes	ray-finned fish
SAMEA111562158	DNA/TcMar-Tc1	7469	52	0.5908163704028819	1	0.014879938480050842	0.01363040629095675	Labrus bergylta	Labriformes	ray-finned fish
SAMEA111562158	LTR/Gypsy	9285	67	0.7174635296855543	1	0.01849782150050503	0.017562254259501964	Labrus bergylta	Labriformes	ray-finned fish
SAMEA111562158	LTR/DIRS	543	3	0.8041511656215594	1	0.0010817788987371277	7.863695937090433e-4	Labrus bergylta	Labriformes	ray-finned fish
SAMEA111562158	RC/Helitron	1810	14	0.8918325291339588	1	0.0036059296624570926	0.003669724770642202	Labrus bergylta	Labriformes	ray-finned fish
SAMEA111562158	LINE/CR1	45	0	1	1	8.965018497821501e-5	0	Labrus bergylta	Labriformes	ray-finned fish
SAMEA111562159	DNA/TcMar-Tigger	339112	1423	0	0	0.42717067075137055	0.20516147635524798	Eutrigla gurnardus	Perciformes	ray-finned fish
SAMEA111562159	LINE/L2	46977	984	1.634917695124861e-136	3.37888440051455e-132	0.05917571952595937	0.14186851211072665	Eutrigla gurnardus	Perciformes	ray-finned fish
SAMEA111562159	LINE/RTE-BovB	5704	264	4.123581881779447e-100	8.522206675073583e-96	0.007185182199290551	0.03806228373702422	Eutrigla gurnardus	Perciformes	ray-finned fish
SAMEA111562159	LTR/Ngaro	87418	326	1.5646177748723583e-77	3.233595555328703e-73	0.11011820783618188	0.047001153402537486	Eutrigla gurnardus	Perciformes	ray-finned fish
SAMEA111562159	DNA/hAT-Tip100	8213	220	6.685820278266182e-45	1.3817584769092718e-40	0.010345705014511448	0.031718569780853516	Eutrigla gurnardus	Perciformes	ray-finned fish
SAMEA111562159	DNA/TcMar-Tc1	15293	275	4.7056250286403746e-27	9.725115246691063e-23	0.019264199048693968	0.039648212226066896	Eutrigla gurnardus	Perciformes	ray-finned fish
SAMEA111562159	DNA/PIF-Harbinger	29329	432	2.602236328641164e-24	5.3780418204026935e-20	0.036944987504030954	0.06228373702422145	Eutrigla gurnardus	Perciformes	ray-finned fish
SAMEA111562159	RC/Helitron	5629	130	1.1854357224784296e-21	2.4499400076461706e-17	0.00709070662689455	0.018742791234140715	Eutrigla gurnardus	Perciformes	ray-finned fish
SAMEA111562159	LTR/ERV1	4997	115	3.2398008160341085e-19	6.695696346497692e-15	0.0062945924701709125	0.016580161476355246	Eutrigla gurnardus	Perciformes	ray-finned fish
SAMEA111562159	LTR/Gypsy	16607	264	3.985356114740804e-19	8.236535482334819e-15	0.020919411077071914	0.03806228373702422	Eutrigla gurnardus	Perciformes	ray-finned fish
SAMEA111562159	SINE/tRNA	5799	110	4.59356059817071e-13	9.493511688239406e-9	0.00730485125765882	0.015859284890426758	Eutrigla gurnardus	Perciformes	ray-finned fish
SAMEA111562159	DNA/hAT-Ac	71757	797	8.123264649306748e-12	1.6788351050722256e-7	0.0903904486455982	0.11490772779700115	Eutrigla gurnardus	Perciformes	ray-finned fish
SAMEA111562159	DNA/PiggyBac	3617	71	1.883002779523743e-9	3.8916018444417195e-5	0.0045562419380844885	0.010236447520184544	Eutrigla gurnardus	Perciformes	ray-finned fish
SAMEA111562159	LINE/L1-Tx1	1566	38	5.834769749356767e-8	0.001205871864099563	0.001972649951628507	0.005478662053056517	Eutrigla gurnardus	Perciformes	ray-finned fish
SAMEA111562159	SINE/tRNA-RTE	24	6	2.0929707073026722e-7	0.004325542560782433	3.0232183166720413e-5	8.650519031141869e-4	Eutrigla gurnardus	Perciformes	ray-finned fish
SAMEA111562159	DNA/Kolobok-T2	6004	86	2.03862000491871e-5	0.4213215964165498	0.007563084488874557	0.012399077277970011	Eutrigla gurnardus	Perciformes	ray-finned fish
SAMEA111562159	LTR/other	4950	71	1.2004095325206521e-4	1	0.006235387778136085	0.010236447520184544	Eutrigla gurnardus	Perciformes	ray-finned fish
SAMEA111562159	LINE/other	7850	100	3.2222264696530847e-4	1	0.009888443244114802	0.01441753171856978	Eutrigla gurnardus	Perciformes	ray-finned fish
SAMEA111562159	DNA/hAT-Charlie	9939	120	7.61846516253072e-4	1	0.01251990285391809	0.01730103806228374	Eutrigla gurnardus	Perciformes	ray-finned fish
SAMEA111562159	LTR/Copia	353	10	0.0014582881803069203	1	4.4466502741051273e-4	0.0014417531718569781	Eutrigla gurnardus	Perciformes	ray-finned fish
SAMEA111562159	DNA/other	68022	651	0.016806458198422983	1	0.08568556514027734	0.09385813148788927	Eutrigla gurnardus	Perciformes	ray-finned fish
SAMEA111562159	SINE/other	7140	44	0.017796806812971973	1	0.008994074492099323	0.006343713956170703	Eutrigla gurnardus	Perciformes	ray-finned fish
SAMEA111562159	SINE/tRNA-Core-RTE	761	1	0.017836323848388232	1	9.586121412447598e-4	1.441753171856978e-4	Eutrigla gurnardus	Perciformes	ray-finned fish
SAMEA111562159	DNA/hAT-Blackjack	1252	17	0.0916936839105915	1	0.001577112221863915	0.0024509803921568627	Eutrigla gurnardus	Perciformes	ray-finned fish
SAMEA111562159	PLE	2686	31	0.11958096866959153	1	0.0033834851660754597	0.004469434832756632	Eutrigla gurnardus	Perciformes	ray-finned fish
SAMEA111562159	SINE/ID	251	0	0.2874441805080701	1	3.16178248951951e-4	0	Eutrigla gurnardus	Perciformes	ray-finned fish
SAMEA111562159	LTR/DIRS	1904	13	0.4579508737911211	1	0.0023984198645598193	0.0018742791234140715	Eutrigla gurnardus	Perciformes	ray-finned fish
SAMEA111562159	LINE/L1	8790	71	0.5639990561347935	1	0.011072537084811351	0.010236447520184544	Eutrigla gurnardus	Perciformes	ray-finned fish
SAMEA111562159	SINE/5S-Deu-L2	7424	60	0.615735187560463	1	0.009351821992905514	0.00865051903114187	Eutrigla gurnardus	Perciformes	ray-finned fish
SAMEA111562159	DNA/CMC-EnSpm	15171	128	0.724601863140924	1	0.01911051878426314	0.01845444059976932	Eutrigla gurnardus	Perciformes	ray-finned fish
SAMEA111562159	LINE/Rex-Babar	9241	78	0.8219653840870295	1	0.011640650193485973	0.01124567474048443	Eutrigla gurnardus	Perciformes	ray-finned fish
SAMEA111562159	Retroposon/other	76	0	1	1	9.573524669461464e-5	0	Eutrigla gurnardus	Perciformes	ray-finned fish
SAMEA111562172	DNA/Kolobok-T2	11377	925	0	0	0.016922253127277596	0.09547894302229562	Sardina pilchardus	Clupeiformes	ray-finned fish
SAMEA111562172	DNA/TcMar-Tc1	44740	1444	1.843369852831276e-173	3.809692474846398e-169	0.06654668233404233	0.1490503715937242	Sardina pilchardus	Clupeiformes	ray-finned fish
SAMEA111562172	DNA/hAT-Charlie	16375	645	4.9098713275050836e-108	1.0147231072554757e-103	0.024356323719712632	0.06657720891824938	Sardina pilchardus	Clupeiformes	ray-finned fish
SAMEA111562172	SINE/tRNA	13842	581	1.7741130742698243e-107	3.666559490593446e-103	0.020588716514703037	0.05997109826589595	Sardina pilchardus	Clupeiformes	ray-finned fish
SAMEA111562172	LINE/other	59172	316	1.5403414278063e-104	3.1834236288472804e-100	0.08801297020719609	0.032617671345995046	Sardina pilchardus	Clupeiformes	ray-finned fish
SAMEA111562172	DNA/CMC-EnSpm	31256	89	4.354085805277711e-98	8.998589133767446e-94	0.0464904582707382	0.009186622625928984	Sardina pilchardus	Clupeiformes	ray-finned fish
SAMEA111562172	LINE/Rex-Babar	45368	234	4.69591440972277e-83	9.705046310574048e-79	0.0674807752376136	0.024153592072667217	Sardina pilchardus	Clupeiformes	ray-finned fish
SAMEA111562172	DNA/PiggyBac	34693	167	1.0225327377077305e-68	2.1132684090205666e-64	0.05160268328598414	0.017237819983484722	Sardina pilchardus	Clupeiformes	ray-finned fish
SAMEA111562172	SINE/tRNA-Core-RTE	50838	347	1.3566026328786493e-59	2.8036906613703043e-55	0.07561690291680921	0.03581750619322874	Sardina pilchardus	Clupeiformes	ray-finned fish
SAMEA111562172	DNA/other	172860	1871	2.93764002538806e-49	6.071220640469503e-45	0.2571135339352382	0.19312551610239473	Sardina pilchardus	Clupeiformes	ray-finned fish
SAMEA111562172	DNA/hAT-Ac	41512	952	8.717050009673669e-43	1.8015527254992572e-38	0.06174532581695944	0.09826589595375723	Sardina pilchardus	Clupeiformes	ray-finned fish
SAMEA111562172	LTR/ERVK	7947	11	5.058659550320701e-35	1.0454731692647793e-30	0.011820439975606492	0.0011354252683732453	Sardina pilchardus	Clupeiformes	ray-finned fish
SAMEA111562172	SINE/other	7553	9	6.831640614050009e-35	1.4118951657057153e-30	0.011234400797251269	9.289843104872006e-4	Sardina pilchardus	Clupeiformes	ray-finned fish
SAMEA111562172	SINE/ID	314	45	3.7121725783471886e-28	7.671947067670134e-24	4.670464517856346e-4	0.004644921552436003	Sardina pilchardus	Clupeiformes	ray-finned fish
SAMEA111562172	SINE/MIR	6525	13	2.713246984587895e-25	5.6074675430478025e-21	0.009705344260832057	0.0013418662262592899	Sardina pilchardus	Clupeiformes	ray-finned fish
SAMEA111562172	LINE/L1	10354	47	2.8536789079859356e-22	5.8976981991345334e-18	0.015400633636268982	0.004851362510322048	Sardina pilchardus	Clupeiformes	ray-finned fish
SAMEA111562172	RC/Helitron	12971	72	1.1139874599316318e-21	2.3022778834407036e-17	0.019293183204176646	0.007431874483897605	Sardina pilchardus	Clupeiformes	ray-finned fish
SAMEA111562172	LINE/L2	37260	746	2.32199502167109e-18	4.798867111287642e-14	0.05542086239978581	0.07700247729149463	Sardina pilchardus	Clupeiformes	ray-finned fish
SAMEA111562172	LTR/other	4828	149	1.6348289720635152e-16	3.378701036563667e-12	0.007181211048474662	0.015379851362510322	Sardina pilchardus	Clupeiformes	ray-finned fish
SAMEA111562172	LTR/Ngaro	707	46	4.786377357698119e-16	9.892006085154703e-12	0.0010515982210587379	0.004748142031379026	Sardina pilchardus	Clupeiformes	ray-finned fish
SAMEA111562172	SINE/5S-Deu-L2	4034	10	1.8584587456575945e-14	3.8408766896505506e-10	0.006000208237271497	0.001032204789430223	Sardina pilchardus	Clupeiformes	ray-finned fish
SAMEA111562172	DNA/PIF-Harbinger	27206	505	2.809951973802605e-8	5.807327744257844e-4	0.04046645148815279	0.05212634186622626	Sardina pilchardus	Clupeiformes	ray-finned fish
SAMEA111562172	DNA/hAT-Tip100	5767	130	1.8343705789046775e-6	0.03791093675422297	0.008577888176585207	0.013418662262592898	Sardina pilchardus	Clupeiformes	ray-finned fish
SAMEA111562172	DNA/hAT-Blackjack	2361	11	1.1132280801226444e-5	0.23007084731894692	0.0035117728428849786	0.0011354252683732453	Sardina pilchardus	Clupeiformes	ray-finned fish
SAMEA111562172	SINE/B2	49	6	1.310423472578854e-4	1	7.288304502387292e-5	6.193228736581337e-4	Sardina pilchardus	Clupeiformes	ray-finned fish
SAMEA111562172	LTR/ERV1	2151	52	5.569056097305614e-4	1	0.003199416935639809	0.0053674649050371595	Sardina pilchardus	Clupeiformes	ray-finned fish
SAMEA111562172	PLE	3511	31	0.004305810516948431	1	0.0052222932873228125	0.003199834847233691	Sardina pilchardus	Clupeiformes	ray-finned fish
SAMEA111562172	LINE/RTE-BovB	321	11	0.008721173562432414	1	4.7745831536047357e-4	0.0011354252683732453	Sardina pilchardus	Clupeiformes	ray-finned fish
SAMEA111562172	LTR/Copia	187	7	0.021749698012724503	1	2.78145498356413e-4	7.22543352601156e-4	Sardina pilchardus	Clupeiformes	ray-finned fish
SAMEA111562172	LTR/Gypsy	12916	159	0.04783886987509151	1	0.019211375704660052	0.016412056151940545	Sardina pilchardus	Clupeiformes	ray-finned fish
SAMEA111562172	DNA/TcMar-Tc2	712	17	0.05693118979493771	1	0.001059035266469337	0.001754748142031379	Sardina pilchardus	Clupeiformes	ray-finned fish
SAMEA111562172	LINE/L1-Tx1	816	17	0.139834799287	1	0.001213725811009802	0.001754748142031379	Sardina pilchardus	Clupeiformes	ray-finned fish
SAMEA111562172	LTR/DIRS	1667	22	0.757823442227396	1	0.002479510939893799	0.0022708505367464906	Sardina pilchardus	Clupeiformes	ray-finned fish
SAMEA111562172	Retroposon/other	120	1	1	1	1.7848908985438266e-4	1.0322047894302229e-4	Sardina pilchardus	Clupeiformes	ray-finned fish
SAMEA111562173	DNA/TcMar-Tc1	35146	2995	0	0	0.0637915168499558	0.21917306988657154	Sprattus sprattus	Clupeiformes	ray-finned fish
SAMEA111562173	SINE/tRNA	56381	458	6.880937341492267e-200	1.4220833203662069e-195	0.10233396436343704	0.033516282473472374	Sprattus sprattus	Clupeiformes	ray-finned fish
SAMEA111562173	DNA/PIF-Harbinger	28045	1493	4.1416659828674e-157	8.559581086792055e-153	0.05090289336075259	0.10925722649103549	Sprattus sprattus	Clupeiformes	ray-finned fish
SAMEA111562173	LINE/other	28346	212	8.953371356932387e-107	1.850393258337216e-102	0.0514492214371151	0.015514087083790706	Sprattus sprattus	Clupeiformes	ray-finned fish
SAMEA111562173	SINE/5S-Deu-L2	8552	43	6.908266013057336e-45	1.4277313369185596e-40	0.015522251525090253	0.003146725210391511	Sprattus sprattus	Clupeiformes	ray-finned fish
SAMEA111562173	DNA/hAT-Blackjack	27146	364	1.2602797349237252e-39	2.6046201281668627e-35	0.049271169305437325	0.02663739480424442	Sprattus sprattus	Clupeiformes	ray-finned fish
SAMEA111562173	SINE/other	14221	148	9.354923844936697e-35	1.933382111033067e-30	0.02581173280382466	0.010830589096231249	Sprattus sprattus	Clupeiformes	ray-finned fish
SAMEA111562173	LINE/Rex-Babar	18613	227	6.2869177855076005e-34	1.2993172987308558e-29	0.0337834036057653	0.016611781924624956	Sprattus sprattus	Clupeiformes	ray-finned fish
SAMEA111562173	SINE/ID	316	63	4.1257586025628074e-33	8.526705303916554e-29	5.735537280084799e-4	0.004610318331503842	Sprattus sprattus	Clupeiformes	ray-finned fish
SAMEA111562173	LINE/L1-Tx1	7190	47	4.975024482166576e-31	1.0281883097293663e-26	0.013050162355635981	0.0034394438346139772	Sprattus sprattus	Clupeiformes	ray-finned fish
SAMEA111562173	LINE/L2	44622	771	6.96804948654785e-28	1.440086787384844e-23	0.08099086851643794	0.05642151481888035	Sprattus sprattus	Clupeiformes	ray-finned fish
SAMEA111562173	DNA/PiggyBac	8042	80	1.6096036461665563e-21	3.326567855532422e-17	0.0145965793691272	0.005854372484449323	Sprattus sprattus	Clupeiformes	ray-finned fish
SAMEA111562173	SINE/Alu	17	16	1.0843388253307785e-17	2.2410030503111198e-13	3.085573853210177e-5	0.0011708744968898647	Sprattus sprattus	Clupeiformes	ray-finned fish
SAMEA111562173	LTR/DIRS	5710	254	3.9494782450250213e-17	8.162386688993211e-13	0.010363898059900064	0.0185876326381266	Sprattus sprattus	Clupeiformes	ray-finned fish
SAMEA111562173	DNA/hAT-Charlie	21463	364	8.253665895021007e-15	1.7057851305239916e-10	0.03895627741850001	0.02663739480424442	Sprattus sprattus	Clupeiformes	ray-finned fish
SAMEA111562173	DNA/Kolobok-T2	2745	24	1.894282784440673e-9	3.914914230603539e-5	0.004982294251212903	0.001756311745334797	Sprattus sprattus	Clupeiformes	ray-finned fish
SAMEA111562173	SINE/tRNA-Core-RTE	3166	37	3.3748063330571647e-7	0.006974712248529242	0.005746427540743187	0.002707647274057812	Sprattus sprattus	Clupeiformes	ray-finned fish
SAMEA111562173	PLE	1321	10	9.504551631273111e-6	0.1964305685635214	0.0023976723882886135	7.317965605561653e-4	Sprattus sprattus	Clupeiformes	ray-finned fish
SAMEA111562173	DNA/TcMar-Mariner	556	1	4.0166878887890364e-5	0.8301288859760302	0.0010091641543440342	7.317965605561654e-5	Sprattus sprattus	Clupeiformes	ray-finned fish
SAMEA111562173	DNA/CMC-EnSpm	17047	500	2.4234479313960366e-4	1	0.030941045573925813	0.03658982802780827	Sprattus sprattus	Clupeiformes	ray-finned fish
SAMEA111562173	DNA/TcMar-Tc2	342	0	5.439116480257175e-4	1	6.207448575281649e-4	0	Sprattus sprattus	Clupeiformes	ray-finned fish
SAMEA111562173	LTR/other	6947	219	6.541047288069332e-4	1	0.012609106798971233	0.016026344676180023	Sprattus sprattus	Clupeiformes	ray-finned fish
SAMEA111562173	DNA/hAT-Ac	44039	1198	0.0011370210280689603	1	0.07993269818913115	0.08766922795462861	Sprattus sprattus	Clupeiformes	ray-finned fish
SAMEA111562173	LTR/Copia	1928	70	0.002701307802768317	1	0.003499403758228953	0.005122575923893158	Sprattus sprattus	Clupeiformes	ray-finned fish
SAMEA111562173	LTR/Gypsy	17065	364	0.003389860036204213	1	0.030973716355900977	0.02663739480424442	Sprattus sprattus	Clupeiformes	ray-finned fish
SAMEA111562173	DNA/other	107578	2558	0.018799187389829282	1	0.1952587435180261	0.18719356019026712	Sprattus sprattus	Clupeiformes	ray-finned fish
SAMEA111562173	LINE/L1	2613	46	0.019046148820671568	1	0.004742708516728348	0.0033662641785583607	Sprattus sprattus	Clupeiformes	ray-finned fish
SAMEA111562173	Retroposon/other	237	1	0.03428239606869249	1	4.301652960063599e-4	7.317965605561654e-5	Sprattus sprattus	Clupeiformes	ray-finned fish
SAMEA111562173	DNA/hAT-Tip100	16863	460	0.041956897425738396	1	0.030607077580401886	0.033662641785583605	Sprattus sprattus	Clupeiformes	ray-finned fish
SAMEA111562173	DNA/TcMar-Tigger	326	3	0.07294535053445582	1	5.91704162439128e-4	2.195389681668496e-4	Sprattus sprattus	Clupeiformes	ray-finned fish
SAMEA111562173	RC/Helitron	11242	309	0.07593254234501856	1	0.02040471838693459	0.02261251372118551	Sprattus sprattus	Clupeiformes	ray-finned fish
SAMEA111562173	LTR/Ngaro	1689	37	0.5296542570010767	1	0.0030656083753364638	0.002707647274057812	Sprattus sprattus	Clupeiformes	ray-finned fish
SAMEA111562173	LTR/ERV1	10846	279	0.5331977647413998	1	0.019685961183480927	0.020417124039517013	Sprattus sprattus	Clupeiformes	ray-finned fish
SAMEA111562173	LINE/RTE-BovB	545	13	1	1	9.891986764703213e-4	9.51335528723015e-4	Sprattus sprattus	Clupeiformes	ray-finned fish
SAMEA111562173	SINE/B2	46	1	1	1	8.349199838098124e-5	7.317965605561654e-5	Sprattus sprattus	Clupeiformes	ray-finned fish
SAMEA112468029	LTR/DIRS	382191	8508	0	0	0.08978680417699364	0.1476852575118471	Pelophylax lessonae	Anura	amphibian
SAMEA112468029	LTR/Gypsy	146468	6814	0	0	0.034409218516908834	0.11828012984082348	Pelophylax lessonae	Anura	amphibian
SAMEA112468029	DNA/TcMar-Tc1	785458	7221	8.7198e-319	1.8021239573e-314	0.18452491983132274	0.12534499817736813	Pelophylax lessonae	Anura	amphibian
SAMEA112468029	DNA/hAT-Tip100	124325	578	4.5109934258373286e-216	9.322870113178007e-212	0.02920724043555378	0.010033154541825061	Pelophylax lessonae	Anura	amphibian
SAMEA112468029	LINE/CR1	261502	5443	1.2160440811421017e-204	2.5131983024963816e-200	0.061433756592625656	0.09448176500199622	Pelophylax lessonae	Anura	amphibian
SAMEA112468029	DNA/hAT-Charlie	473213	4437	1.384141534888149e-163	2.8606053101533373e-159	0.11117028649289934	0.07701921574753945	Pelophylax lessonae	Anura	amphibian
SAMEA112468029	DNA/TcMar-Tigger	40765	1279	9.823922663573136e-153	2.03031009688066e-148	0.00957677986209813	0.022201392143588676	Pelophylax lessonae	Anura	amphibian
SAMEA112468029	DNA/PiggyBac	89657	434	1.5202002404309198e-147	3.141797836898582e-143	0.021062807606920936	0.007533545105799441	Pelophylax lessonae	Anura	amphibian
SAMEA112468029	DNA/other	146758	981	2.037618696189947e-140	4.2111465594157635e-136	0.03447734720966018	0.01702858928292454	Pelophylax lessonae	Anura	amphibian
SAMEA112468029	LINE/L1-Tx1	12497	560	9.731138330525743e-122	2.011134358769755e-117	0.0029358768045293832	0.009720703362321859	Pelophylax lessonae	Anura	amphibian
SAMEA112468029	LINE/L2	96956	605	2.1067310924131734e-106	4.353981148690305e-102	0.022777536325514196	0.010501831311079866	Pelophylax lessonae	Anura	amphibian
SAMEA112468029	Retroposon/other	26228	41	3.977106986924443e-99	8.219487009876745e-95	0.006161652943042064	7.116943533128505e-4	Pelophylax lessonae	Anura	amphibian
SAMEA112468029	DNA/PIF-Harbinger	92386	655	5.001435333945497e-77	1.0336466404665159e-72	0.021703922098363738	0.011369751254144318	Pelophylax lessonae	Anura	amphibian
SAMEA112468029	PLE	163816	1477	3.436936174710072e-64	7.103115992273306e-60	0.03848472390259946	0.025638355118123905	Pelophylax lessonae	Anura	amphibian
SAMEA112468029	DNA/hAT-Ac	389125	6182	1.2144944768415948e-37	2.509995735288524e-33	0.09141578471333091	0.10730962176048882	Pelophylax lessonae	Anura	amphibian
SAMEA112468029	DNA/TcMar-Mariner	8462	12	8.75692073096268e-34	1.809792807468057e-29	0.0019879482691788145	2.083007863354684e-4	Pelophylax lessonae	Anura	amphibian
SAMEA112468029	DNA/hAT-Blackjack	6169	3	1.766580002517816e-31	3.65099089120357e-27	0.0014492617433897548	5.20751965838671e-5	Pelophylax lessonae	Anura	amphibian
SAMEA112468029	LINE/RTE-BovB	8241	20	5.633821585659848e-26	1.1643419071083208e-21	0.001936029506771757	3.471679772257807e-4	Pelophylax lessonae	Anura	amphibian
SAMEA112468029	SINE/tRNA	5080	3	2.6908734410688828e-25	5.56122814065706e-21	0.0011934267557821292	5.20751965838671e-5	Pelophylax lessonae	Anura	amphibian
SAMEA112468029	LINE/L1	302842	3504	1.190021219434969e-22	2.4594168542062504e-18	0.07114561920759283	0.060823829609956775	Pelophylax lessonae	Anura	amphibian
SAMEA112468029	LTR/ERVL	21629	160	4.266089640695427e-17	8.81672746042524e-13	0.0050812258466164705	0.0027773438178062457	Pelophylax lessonae	Anura	amphibian
SAMEA112468029	LTR/Ngaro	68672	690	2.1479246396344681e-16	4.4391158527325554e-12	0.01613287444351779	0.011977295214289434	Pelophylax lessonae	Anura	amphibian
SAMEA112468029	LTR/ERVK	37711	343	5.252316312111269e-15	1.085496212224036e-10	0.008859314249468479	0.005953930809422139	Pelophylax lessonae	Anura	amphibian
SAMEA112468029	SINE/ID	2164	1	1.4377384890540263e-11	2.971374135327956e-7	5.083810038410487e-4	1.7358398861289034e-5	Pelophylax lessonae	Anura	amphibian
SAMEA112468029	RC/Helitron	49925	536	2.9592467552354686e-8	6.115875269045143e-4	0.01172870684693362	0.009304101789650923	Pelophylax lessonae	Anura	amphibian
SAMEA112468029	DNA/CMC-EnSpm	1310	1	7.98583334360914e-7	0.01650432177123701	3.077537500146829e-4	1.7358398861289034e-5	Pelophylax lessonae	Anura	amphibian
SAMEA112468029	LINE/other	2256	8	3.481591748016302e-6	0.07195405665625292	5.299942443000951e-4	1.3886719089031228e-4	Pelophylax lessonae	Anura	amphibian
SAMEA112468029	SINE/B4	910	1	1.248357154520323e-4	1	2.137831393231767e-4	1.7358398861289034e-5	Pelophylax lessonae	Anura	amphibian
SAMEA112468029	LTR/other	12285	206	0.002981124295095095	1	0.002886072380862885	0.003575830165425541	Pelophylax lessonae	Anura	amphibian
SAMEA112468029	LTR/Copia	6318	62	0.010180345857552054	1	0.001484265795872341	0.0010762207293999201	Pelophylax lessonae	Anura	amphibian
SAMEA112468029	DNA/TcMar-Tc2	443210	6188	0.010441679583490135	1	0.1041217859114562	0.10741377215365655	Pelophylax lessonae	Anura	amphibian
SAMEA112468029	LTR/ERV1	27097	416	0.011414109547572101	1	0.006365804094769361	0.007221093926296238	Pelophylax lessonae	Anura	amphibian
SAMEA112468029	SINE/other	13519	150	0.013752978682088196	1	0.003175971714846182	0.0026037598291933552	Pelophylax lessonae	Anura	amphibian
SAMEA112468029	LINE/Rex-Babar	3101	31	0.10126442073224201	1	7.28507159385902e-4	5.381103646999601e-4	Pelophylax lessonae	Anura	amphibian
SAMEA112468029	SINE/B2	4404	59	1	1	0.0010346164237134837	0.001024145532816053	Pelophylax lessonae	Anura	amphibian
SAMEA112765695	DNA/hAT-Ac	100715	501	3.4575747196248876e-111	7.145769673048756e-107	0.15848899239932648	0.07023692695920371	Echiichthys vipera	Perciformes	ray-finned fish
SAMEA112765695	DNA/PIF-Harbinger	64936	1366	7.009070896829975e-111	1.4485646822478509e-106	0.10218578375060978	0.19150427590074304	Echiichthys vipera	Perciformes	ray-finned fish
SAMEA112765695	DNA/other	97000	613	6.336315196987441e-63	1.3095262617613945e-58	0.1526429257085307	0.08593859526146082	Echiichthys vipera	Perciformes	ray-finned fish
SAMEA112765695	SINE/tRNA-Core-RTE	20842	474	2.6467663348313486e-44	5.470071984195948e-40	0.032797771728012334	0.06645170335062386	Echiichthys vipera	Perciformes	ray-finned fish
SAMEA112765695	DNA/hAT-Charlie	24320	102	7.44657276087834e-33	1.5389831924907266e-28	0.038270886115788313	0.01429973363241273	Echiichthys vipera	Perciformes	ray-finned fish
SAMEA112765695	LTR/ERVK	12996	32	6.0339689526719844e-30	1.2470403634487191e-25	0.020451004768124382	0.004486190943502033	Echiichthys vipera	Perciformes	ray-finned fish
SAMEA112765695	LTR/Ngaro	19722	397	5.422197987957674e-27	1.1206056581712124e-22	0.031035296709522087	0.0556568063928221	Echiichthys vipera	Perciformes	ray-finned fish
SAMEA112765695	SINE/tRNA	13038	47	1.4163493518530628e-21	2.927169205474725e-17	0.020517097581317766	0.006589092948268611	Echiichthys vipera	Perciformes	ray-finned fish
SAMEA112765695	PLE	24664	434	7.834197910094222e-19	1.619093682079173e-14	0.03881221772861032	0.06084396467124632	Echiichthys vipera	Perciformes	ray-finned fish
SAMEA112765695	DNA/hAT-Tip100	4548	125	2.849640247919473e-18	5.889351500375175e-14	0.007156907485797914	0.017524183373054815	Echiichthys vipera	Perciformes	ray-finned fish
SAMEA112765695	RC/Helitron	8838	34	5.646678547212296e-14	1.1669990553523653e-9	0.013907816261979322	0.0047665778774709094	Echiichthys vipera	Perciformes	ray-finned fish
SAMEA112765695	SINE/ID	342	23	4.591367617737139e-11	9.488979455577346e-7	5.381843360032732e-4	0.003224449740642086	Echiichthys vipera	Perciformes	ray-finned fish
SAMEA112765695	LINE/other	9508	51	2.95210448896452e-9	6.101114347342974e-5	0.01496215399625474	0.007149866816206365	Echiichthys vipera	Perciformes	ray-finned fish
SAMEA112765695	LINE/L2	60378	803	9.037884832438665e-7	0.01867859658320099	0.0950131398807182	0.11257535398850413	Echiichthys vipera	Perciformes	ray-finned fish
SAMEA112765695	LTR/Gypsy	17278	265	9.410259656726622e-7	0.01944818363255691	0.02718932443703086	0.03715126875087621	Echiichthys vipera	Perciformes	ray-finned fish
SAMEA112765695	DNA/TcMar-Tc2	3095	66	2.2139534927130905e-6	0.04575577683390144	0.004870410876988685	0.009252768820972942	Echiichthys vipera	Perciformes	ray-finned fish
SAMEA112765695	Retroposon/other	433	18	4.542949568106986e-6	0.09388913872406708	6.81385431255606e-4	0.0025234824057198935	Echiichthys vipera	Perciformes	ray-finned fish
SAMEA112765695	LINE/L1	11328	79	6.124035532863575e-6	0.12656544235769152	0.017826175901301398	0.011075283891770643	Echiichthys vipera	Perciformes	ray-finned fish
SAMEA112765695	LINE/RTE-BovB	25844	368	8.185629262799312e-6	0.16917239997427339	0.04066911105166255	0.05159119585027338	Echiichthys vipera	Perciformes	ray-finned fish
SAMEA112765695	SINE/other	3427	68	1.5369224105242174e-5	0.31763575458304	0.005392858828898296	0.009533155754941819	Echiichthys vipera	Perciformes	ray-finned fish
SAMEA112765695	LINE/Rex-Babar	34206	465	3.8967266153879814e-5	0.8053364896022341	0.05382787543078352	0.06518996214776392	Echiichthys vipera	Perciformes	ray-finned fish
SAMEA112765695	LINE/L1-Tx1	5692	45	0.01601562290074666	1	0.008957149826112955	0.006308706014299734	Echiichthys vipera	Perciformes	ray-finned fish
SAMEA112765695	DNA/Kolobok-T2	2531	16	0.017372359155406893	1	0.003982878814106095	0.0022430954717510164	Echiichthys vipera	Perciformes	ray-finned fish
SAMEA112765695	DNA/PiggyBac	2034	14	0.07129115680047828	1	0.0032007805246510456	0.001962708537782139	Echiichthys vipera	Perciformes	ray-finned fish
SAMEA112765695	DNA/CMC-EnSpm	8909	86	0.17104690752982468	1	0.014019544589044329	0.012056638160661713	Echiichthys vipera	Perciformes	ray-finned fish
SAMEA112765695	SINE/tRNA-RTE	705	11	0.27896715382200565	1	0.0011094150786032386	0.0015421281368288237	Echiichthys vipera	Perciformes	ray-finned fish
SAMEA112765695	LTR/other	1162	9	0.32719197186833915	1	0.0018285678316836357	0.0012617412028599468	Echiichthys vipera	Perciformes	ray-finned fish
SAMEA112765695	DNA/TcMar-Tigger	3446	32	0.3293785153827865	1	0.005422757958676255	0.004486190943502033	Echiichthys vipera	Perciformes	ray-finned fish
SAMEA112765695	SINE/5S-Deu-L2	160	0	0.430221691493871	1	2.5178214549860734e-4	0	Echiichthys vipera	Perciformes	ray-finned fish
SAMEA112765695	DNA/hAT-Blackjack	3639	36	0.5268897624874234	1	0.00572647017168395	0.005046964811439787	Echiichthys vipera	Perciformes	ray-finned fish
SAMEA112765695	LTR/DIRS	1460	18	0.6196148232337806	1	0.0022975120776747918	0.0025234824057198935	Echiichthys vipera	Perciformes	ray-finned fish
SAMEA112765695	DNA/TcMar-Tc1	34839	383	0.6948424054359358	1	0.05482398854391238	0.05369409785503995	Echiichthys vipera	Perciformes	ray-finned fish
SAMEA112765695	LTR/ERV1	13304	151	0.8679097353384131	1	0.0209356853982092	0.021169213514650218	Echiichthys vipera	Perciformes	ray-finned fish
SAMEA112765695	LTR/Copia	131	1	1	1	2.0614663162698475e-4	1.4019346698443852e-4	Echiichthys vipera	Perciformes	ray-finned fish
SAMEA112765706	LTR/Gypsy	7167	265	9.216493195594123e-74	1.9047726487334373e-69	0.0207508164825238	0.0800362428269405	Limanda limanda	Pleuronectiformes	ray-finned fish
SAMEA112765706	DNA/other	70394	313	2.505369762757637e-64	5.177847688691209e-60	0.20381372617144974	0.09453337360314104	Limanda limanda	Pleuronectiformes	ray-finned fish
SAMEA112765706	RC/Helitron	12714	321	1.0591622618386945e-52	2.1889706465420298e-48	0.03681120144534779	0.09694956206584114	Limanda limanda	Pleuronectiformes	ray-finned fish
SAMEA112765706	LINE/other	21549	39	9.980203847948755e-48	2.0626087292555692e-43	0.062391425196303245	0.011778918755662941	Limanda limanda	Pleuronectiformes	ray-finned fish
SAMEA112765706	DNA/PIF-Harbinger	19753	36	1.4694838538770324e-43	3.036982280807663e-39	0.05719141593125333	0.010872848082150407	Limanda limanda	Pleuronectiformes	ray-finned fish
SAMEA112765706	LTR/Ngaro	14741	15	1.964501406547439e-42	4.060035056911592e-38	0.04268003150116971	0.0045303533675626695	Limanda limanda	Pleuronectiformes	ray-finned fish
SAMEA112765706	DNA/hAT-Ac	39867	645	2.775908080202938e-39	5.736969229355411e-35	0.11542804530609409	0.19480519480519481	Limanda limanda	Pleuronectiformes	ray-finned fish
SAMEA112765706	LTR/DIRS	565	37	1.1113467924197207e-18	2.2968204158938367e-14	0.0016358603756977742	0.01117487163998792	Limanda limanda	Pleuronectiformes	ray-finned fish
SAMEA112765706	LINE/L1-Tx1	4965	119	2.8563670992287136e-18	5.903253883975983e-14	0.01437530400945035	0.035940803382663845	Limanda limanda	Pleuronectiformes	ray-finned fish
SAMEA112765706	DNA/Kolobok-T2	6631	10	1.37643532810209e-16	2.8446788925885895e-12	0.01919892062168485	0.0030202355783751134	Limanda limanda	Pleuronectiformes	ray-finned fish
SAMEA112765706	LTR/ERV1	2441	73	2.3227862478299664e-16	4.800502338390192e-12	0.0070674958886341	0.022047719722138325	Limanda limanda	Pleuronectiformes	ray-finned fish
SAMEA112765706	DNA/CMC-EnSpm	19958	108	2.727237839106655e-11	5.636382442081723e-7	0.05778495819146225	0.03261854424645122	Limanda limanda	Pleuronectiformes	ray-finned fish
SAMEA112765706	DNA/hAT-Tip100	4482	83	5.19622586856788e-8	0.0010739040002569237	0.012976860537836147	0.02506795530051344	Limanda limanda	Pleuronectiformes	ray-finned fish
SAMEA112765706	SINE/tRNA-Core-RTE	2395	53	8.206554074735071e-8	0.001696048530625497	0.006934310796099414	0.0160072485653881	Limanda limanda	Pleuronectiformes	ray-finned fish
SAMEA112765706	SINE/tRNA	2318	49	1.0052348677434271e-6	0.02077518901165341	0.006711370532508744	0.014799154334038054	Limanda limanda	Pleuronectiformes	ray-finned fish
SAMEA112765706	LINE/RTE-BovB	1889	40	8.380829336166804e-6	0.17320659989055934	0.005469274778217867	0.012080942313500454	Limanda limanda	Pleuronectiformes	ray-finned fish
SAMEA112765706	DNA/hAT-Charlie	16659	110	3.0297911968632957e-5	0.6261669466557374	0.048233270794246406	0.03322259136212625	Limanda limanda	Pleuronectiformes	ray-finned fish
SAMEA112765706	SINE/other	3297	55	1.4926748968144228e-4	1	0.009545896741018692	0.016611295681063124	Limanda limanda	Pleuronectiformes	ray-finned fish
SAMEA112765706	LTR/other	1705	31	0.001082010624953888	1	0.004936534408079124	0.009362730292962852	Limanda limanda	Pleuronectiformes	ray-finned fish
SAMEA112765706	LINE/L1	4561	65	0.0022104664648912743	1	0.013205591457623978	0.019631531259438235	Limanda limanda	Pleuronectiformes	ray-finned fish
SAMEA112765706	DNA/hAT-Blackjack	2208	10	0.011138180365504752	1	0.006392884441664929	0.0030202355783751134	Limanda limanda	Pleuronectiformes	ray-finned fish
SAMEA112765706	LTR/Copia	210	6	0.017896509407863574	1	6.080189007018276e-4	0.001812141347025068	Limanda limanda	Pleuronectiformes	ray-finned fish
SAMEA112765706	LINE/L2	35946	368	0.188464481589404	1	0.1040754638315614	0.11114466928420416	Limanda limanda	Pleuronectiformes	ray-finned fish
SAMEA112765706	DNA/TcMar-Tc1	13897	121	0.30639935283071795	1	0.040236374585968085	0.036544850498338874	Limanda limanda	Pleuronectiformes	ray-finned fish
SAMEA112765706	DNA/PiggyBac	1173	14	0.36823488077569766	1	0.0033962198596344936	0.004228329809725159	Limanda limanda	Pleuronectiformes	ray-finned fish
SAMEA112765706	PLE	1820	21	0.39677785649772573	1	0.005269497139415839	0.006342494714587738	Limanda limanda	Pleuronectiformes	ray-finned fish
SAMEA112765706	LTR/ERVL-MaLR	145	0	0.6514435286967677	1	4.19822574294119e-4	0	Limanda limanda	Pleuronectiformes	ray-finned fish
SAMEA112765706	SINE/5S-Deu-L2	14802	147	0.6663037594298407	1	0.0428566465151831	0.04439746300211417	Limanda limanda	Pleuronectiformes	ray-finned fish
SAMEA112765706	LINE/Rex-Babar	16880	156	0.6853612779028151	1	0.048873138304032615	0.047115675022651765	Limanda limanda	Pleuronectiformes	ray-finned fish
SAMEA112765706	Retroposon/other	54	0	1	1	1.5634771732332708e-4	0	Limanda limanda	Pleuronectiformes	ray-finned fish
SAMEA112765706	SINE/tRNA-RTE	198	1	1	1	5.73274963518866e-4	3.020235578375113e-4	Limanda limanda	Pleuronectiformes	ray-finned fish
SAMEA112788961	LINE/RTE-BovB	29152	1328	0	0	0.0533107060303713	0.22912353347135955	Blennius ocellaris	Blenniiformes	ray-finned fish
SAMEA112788961	DNA/TcMar-Tc2	5099	317	2.1776880144469306e-131	4.500627819457471e-127	0.009324618895748604	0.05469289164941339	Blennius ocellaris	Blenniiformes	ray-finned fish
SAMEA112788961	DNA/TcMar-Tc1	76347	269	3.3379177526821597e-119	6.898474619468219e-115	0.1396169207361676	0.046411318150448584	Blennius ocellaris	Blenniiformes	ray-finned fish
SAMEA112788961	DNA/PIF-Harbinger	56324	276	1.706813165656372e-52	3.527470769462024e-48	0.10300055592942622	0.047619047619047616	Blennius ocellaris	Blenniiformes	ray-finned fish
SAMEA112788961	LTR/Ngaro	21926	49	3.988866323148184e-49	8.243790030050351e-45	0.04009640986628434	0.008454106280193236	Blennius ocellaris	Blenniiformes	ray-finned fish
SAMEA112788961	LTR/Gypsy	11206	291	4.777156474940561e-41	9.872949286759659e-37	0.020492582731076455	0.05020703933747412	Blennius ocellaris	Blenniiformes	ray-finned fish
SAMEA112788961	DNA/TcMar-Tigger	20890	56	1.023256823396965e-40	2.1147648769145074e-36	0.03820186090060567	0.00966183574879227	Blennius ocellaris	Blenniiformes	ray-finned fish
SAMEA112788961	LINE/other	4577	151	6.751456506010773e-32	1.3953235160972465e-27	0.00837002955203792	0.026052449965493444	Blennius ocellaris	Blenniiformes	ray-finned fish
SAMEA112788961	DNA/other	44774	272	2.609207209871887e-25	5.392448540642229e-21	0.081878895163414	0.04692891649413389	Blennius ocellaris	Blenniiformes	ray-finned fish
SAMEA112788961	SINE/other	8123	11	3.880268287894796e-24	8.019350470592175e-20	0.014854653714486351	0.0018978605935127675	Blennius ocellaris	Blenniiformes	ray-finned fish
SAMEA112788961	Retroposon/other	13409	40	5.1698825637022535e-24	1.0684596294403448e-19	0.02452124235597039	0.006901311249137336	Blennius ocellaris	Blenniiformes	ray-finned fish
SAMEA112788961	DNA/CMC-EnSpm	12962	42	1.8421719456302133e-21	3.807216760033962e-17	0.023703806653597448	0.007246376811594203	Blennius ocellaris	Blenniiformes	ray-finned fish
SAMEA112788961	LINE/L1	12874	258	1.0168756457640966e-20	2.1015768971006585e-16	0.023542879714427832	0.044513457556935816	Blennius ocellaris	Blenniiformes	ray-finned fish
SAMEA112788961	LINE/L1-Tx1	6028	149	1.2592418691735037e-19	2.60247517102088e-15	0.011023495333118765	0.025707384403036576	Blennius ocellaris	Blenniiformes	ray-finned fish
SAMEA112788961	DNA/hAT-Ac	52919	378	1.6069476129384863e-17	3.32107863165997e-13	0.09677378061269275	0.06521739130434782	Blennius ocellaris	Blenniiformes	ray-finned fish
SAMEA112788961	LTR/other	5008	124	9.666684602057833e-17	1.9978137067072926e-12	0.009158205810925477	0.02139406487232574	Blennius ocellaris	Blenniiformes	ray-finned fish
SAMEA112788961	DNA/hAT-Charlie	37746	566	6.40231356407924e-16	1.3231661442882567e-11	0.06902668461245867	0.09765355417529331	Blennius ocellaris	Blenniiformes	ray-finned fish
SAMEA112788961	LTR/ERVK	4100	4	4.2383273590622276e-14	8.759351152973906e-10	0.007497732393129883	6.901311249137336e-4	Blennius ocellaris	Blenniiformes	ray-finned fish
SAMEA112788961	SINE/tRNA	26274	170	1.4991715021312692e-12	3.098337743454694e-8	0.04804766363343769	0.02933057280883368	Blennius ocellaris	Blenniiformes	ray-finned fish
SAMEA112788961	PLE	16040	89	9.233164216464739e-12	1.9082180486167676e-7	0.02933259209409837	0.015355417529330572	Blennius ocellaris	Blenniiformes	ray-finned fish
SAMEA112788961	LTR/ERV1	11255	169	1.511994332033333e-5	0.31248386860132893	0.020582189776750446	0.029158040027605244	Blennius ocellaris	Blenniiformes	ray-finned fish
SAMEA112788961	DNA/PiggyBac	640	19	9.822811631768274e-5	1	0.0011703777394153963	0.0032781228433402345	Blennius ocellaris	Blenniiformes	ray-finned fish
SAMEA112788961	LINE/Rex-Babar	16086	215	8.964760781648517e-4	1	0.02941671299411885	0.037094547964113184	Blennius ocellaris	Blenniiformes	ray-finned fish
SAMEA112788961	RC/Helitron	7260	103	0.004672562338006634	1	0.013276472481493402	0.01777087646652864	Blennius ocellaris	Blenniiformes	ray-finned fish
SAMEA112788961	SINE/tRNA-Core-RTE	551	0	0.005446367917367096	1	0.0010076220850279427	0	Blennius ocellaris	Blenniiformes	ray-finned fish
SAMEA112788961	LTR/Copia	243	7	0.017277236435475983	1	4.443777979342833e-4	0.0012077294685990338	Blennius ocellaris	Blenniiformes	ray-finned fish
SAMEA112788961	DNA/hAT-Blackjack	551	12	0.020058513998461026	1	0.0010076220850279427	0.002070393374741201	Blennius ocellaris	Blenniiformes	ray-finned fish
SAMEA112788961	SINE/ID	544	1	0.052750764784868696	1	9.94821078503087e-4	1.725327812284334e-4	Blennius ocellaris	Blenniiformes	ray-finned fish
SAMEA112788961	DNA/Kolobok-T2	971	4	0.05604051179702687	1	0.0017756824765192967	6.901311249137336e-4	Blennius ocellaris	Blenniiformes	ray-finned fish
SAMEA112788961	SINE/B4	321	0	0.08833905190071094	1	5.870175849255347e-4	0	Blennius ocellaris	Blenniiformes	ray-finned fish
SAMEA112788961	DNA/hAT-Tip100	3763	30	0.12812190676426993	1	0.006881455364718963	0.005175983436853002	Blennius ocellaris	Blenniiformes	ray-finned fish
SAMEA112788961	LTR/DIRS	551	9	0.20552957856924406	1	0.0010076220850279427	0.0015527950310559005	Blennius ocellaris	Blenniiformes	ray-finned fish
SAMEA112788961	LTR/ERVL	94	2	0.26677256113714215	1	1.7189923047663633e-4	3.450655624568668e-4	Blennius ocellaris	Blenniiformes	ray-finned fish
SAMEA112788961	LINE/L2	37938	384	0.36302981023617154	1	0.0693777979342833	0.06625258799171843	Blennius ocellaris	Blenniiformes	ray-finned fish
SAMEA112788961	DNA/TcMar-Mariner	87	0	1	1	1.5909822395178045e-4	0	Blennius ocellaris	Blenniiformes	ray-finned fish
SAMEA112788961	SINE/5S-Deu-L2	178	1	1	1	3.255113087749071e-4	1.725327812284334e-4	Blennius ocellaris	Blenniiformes	ray-finned fish
SAMEA112788961	SINE/Alu	21	0	1.0000000000000002	1	3.840301957456769e-5	0	Blennius ocellaris	Blenniiformes	ray-finned fish
SAMEA112789128	LTR/Ngaro	4888	499	1.2673e-320	2.61908423e-316	0.015227698960105174	0.15871501272264632	Cyclopterus lumpus	Perciformes	ray-finned fish
SAMEA112789128	DNA/CMC-EnSpm	21555	43	1.168205256818488e-46	2.4143298042667692e-42	0.06715078786519374	0.013676844783715014	Cyclopterus lumpus	Perciformes	ray-finned fish
SAMEA112789128	DNA/other	54815	273	1.9196710982307263e-41	3.967384258713442e-37	0.17076643177131037	0.0868320610687023	Cyclopterus lumpus	Perciformes	ray-finned fish
SAMEA112789128	PLE	1308	78	1.8229860574127898e-34	3.7675652848550124e-30	0.004074842520420943	0.02480916030534351	Cyclopterus lumpus	Perciformes	ray-finned fish
SAMEA112789128	DNA/hAT-Ac	37287	178	7.75398151426548e-30	1.6025153595532469e-25	0.11616104973924746	0.056615776081424936	Cyclopterus lumpus	Perciformes	ray-finned fish
SAMEA112789128	SINE/tRNA	7924	10	7.752290460959652e-22	1.6021658695665313e-17	0.024685819672641857	0.0031806615776081423	Cyclopterus lumpus	Perciformes	ray-finned fish
SAMEA112789128	LINE/L2	58931	794	1.5532268736510235e-21	3.2100539797745704e-17	0.1835891013539194	0.25254452926208654	Cyclopterus lumpus	Perciformes	ray-finned fish
SAMEA112789128	SINE/ID	754	43	5.167063496791011e-19	1.0678770128817984e-14	0.002348953562994947	0.013676844783715014	Cyclopterus lumpus	Perciformes	ray-finned fish
SAMEA112789128	LINE/RTE-BovB	20482	331	2.7866998626504952e-18	5.759272606139779e-14	0.06380804625631632	0.10527989821882952	Cyclopterus lumpus	Perciformes	ray-finned fish
SAMEA112789128	SINE/tRNA-Core-RTE	4322	6	7.463273607569569e-12	1.5424347564764027e-7	0.01346442612634504	0.0019083969465648854	Cyclopterus lumpus	Perciformes	ray-finned fish
SAMEA112789128	DNA/TcMar-Tc1	8126	33	4.240319844627085e-9	8.763469022890797e-5	0.025315114924266496	0.01049618320610687	Cyclopterus lumpus	Perciformes	ray-finned fish
SAMEA112789128	DNA/PiggyBac	3524	6	6.535523486573652e-9	1.3506966389701766e-4	0.010978398350124924	0.0019083969465648854	Cyclopterus lumpus	Perciformes	ray-finned fish
SAMEA112789128	SINE/5S-Deu-L2	10640	52	1.626665166737967e-8	3.361828900097356e-4	0.03314703701626822	0.01653944020356234	Cyclopterus lumpus	Perciformes	ray-finned fish
SAMEA112789128	LINE/L1-Tx1	3230	59	1.4036717080785636e-5	0.29009683190859675	0.010062493379938565	0.018765903307888042	Cyclopterus lumpus	Perciformes	ray-finned fish
SAMEA112789128	DNA/hAT-Charlie	11749	73	3.034091758939448e-5	0.6270557438200157	0.036601930254148055	0.02321882951653944	Cyclopterus lumpus	Perciformes	ray-finned fish
SAMEA112789128	DNA/hAT-Blackjack	1306	1	9.03353310383714e-5	1	0.004068611874365253	3.180661577608143e-4	Cyclopterus lumpus	Perciformes	ray-finned fish
SAMEA112789128	LTR/Gypsy	8692	122	1.3728667128199177e-4	1	0.02707838775802663	0.03880407124681934	Cyclopterus lumpus	Perciformes	ray-finned fish
SAMEA112789128	DNA/PIF-Harbinger	8425	52	3.894456720773763e-4	1	0.02624659650959208	0.01653944020356234	Cyclopterus lumpus	Perciformes	ray-finned fish
SAMEA112789128	DNA/Kolobok-T2	943	1	0.0022144949712130063	1	0.002937749615257606	3.180661577608143e-4	Cyclopterus lumpus	Perciformes	ray-finned fish
SAMEA112789128	RC/Helitron	3508	18	0.0031910345909653168	1	0.010928553181679408	0.0057251908396946565	Cyclopterus lumpus	Perciformes	ray-finned fish
SAMEA112789128	LINE/Rex-Babar	13763	102	0.003424766196014972	1	0.04287619083222739	0.03244274809160305	Cyclopterus lumpus	Perciformes	ray-finned fish
SAMEA112789128	LINE/L1	2941	45	0.004660772772282731	1	0.00916216502489143	0.01431297709923664	Cyclopterus lumpus	Perciformes	ray-finned fish
SAMEA112789128	DNA/TcMar-Tigger	1623	26	0.01629391854474628	1	0.005056169274192041	0.00826972010178117	Cyclopterus lumpus	Perciformes	ray-finned fish
SAMEA112789128	LTR/DIRS	680	1	0.017719165332219018	1	0.002118419658934435	3.180661577608143e-4	Cyclopterus lumpus	Perciformes	ray-finned fish
SAMEA112789128	SINE/other	10851	130	0.022590294326352713	1	0.03380437017514346	0.041348600508905854	Cyclopterus lumpus	Perciformes	ray-finned fish
SAMEA112789128	DNA/TcMar-Tc2	945	3	0.04324791897511088	1	0.0029439802613132958	9.541984732824427e-4	Cyclopterus lumpus	Perciformes	ray-finned fish
SAMEA112789128	LTR/ERV1	1763	26	0.05110313366964639	1	0.005492314498090307	0.00826972010178117	Cyclopterus lumpus	Perciformes	ray-finned fish
SAMEA112789128	LTR/Copia	1153	5	0.06885290929977239	1	0.003591967451105005	0.0015903307888040711	Cyclopterus lumpus	Perciformes	ray-finned fish
SAMEA112789128	SINE/B4	262	0	0.1910627592535666	1	8.162146332953263e-4	0	Cyclopterus lumpus	Perciformes	ray-finned fish
SAMEA112789128	LINE/other	4812	42	0.5064296720546362	1	0.014990934409988972	0.013358778625954198	Cyclopterus lumpus	Perciformes	ray-finned fish
SAMEA112789128	LTR/other	2339	21	0.8325069466356446	1	0.007286740562128887	0.006679389312977099	Cyclopterus lumpus	Perciformes	ray-finned fish
SAMEA112789128	DNA/hAT-Tip100	7328	70	0.9044130224189598	1	0.022829087148046382	0.022264631043257	Cyclopterus lumpus	Perciformes	ray-finned fish
SAMEA112789128	LTR/ERVK	125	1	1	1	3.8941537848059463e-4	3.180661577608143e-4	Cyclopterus lumpus	Perciformes	ray-finned fish
SAMEA112818850	DNA/TcMar-Tc1	196529	1303	0	0	0.22060964589799573	0.07942700396220664	Astatotilapia calliptera	Cichliformes	ray-finned fish
SAMEA112818850	LINE/Rex-Babar	56398	2072	3.757726626706813e-186	7.76609361941497e-182	0.06330843188208948	0.12630295641572692	Astatotilapia calliptera	Cichliformes	ray-finned fish
SAMEA112818850	DNA/hAT-Ac	80036	2515	8.213131608311604e-147	1.6974079094897594e-142	0.08984278971089246	0.15330691862237122	Astatotilapia calliptera	Cichliformes	ray-finned fish
SAMEA112818850	SINE/tRNA-Core-RTE	2274	289	1.1815876302600592e-132	2.4419871554584643e-128	0.002552632612856333	0.017616580310880828	Astatotilapia calliptera	Cichliformes	ray-finned fish
SAMEA112818850	LTR/Gypsy	29160	1153	9.024516454384989e-120	1.8650968156277457e-115	0.03273296701446379	0.07028345016763182	Astatotilapia calliptera	Cichliformes	ray-finned fish
SAMEA112818850	PLE	24747	99	1.1930422851816672e-91	2.4656604907849518e-87	0.02777924330270698	0.006034745504419384	Astatotilapia calliptera	Cichliformes	ray-finned fish
SAMEA112818850	LINE/L1	18558	764	3.88399737627981e-86	8.027057377557483e-82	0.02083190678513097	0.04657116732703444	Astatotilapia calliptera	Cichliformes	ray-finned fish
SAMEA112818850	DNA/other	110350	1417	5.380707186310774e-52	1.1120307541948476e-47	0.12387115603724554	0.08637610484608352	Astatotilapia calliptera	Cichliformes	ray-finned fish
SAMEA112818850	SINE/other	6429	2	1.1776341692766232e-47	2.433816537643997e-43	0.007216743653497522	1.21914050594331e-4	Astatotilapia calliptera	Cichliformes	ray-finned fish
SAMEA112818850	LTR/Ngaro	20495	141	3.6180661899359013e-44	7.477457394740528e-40	0.02300624687796418	0.008594940566900335	Astatotilapia calliptera	Cichliformes	ray-finned fish
SAMEA112818850	DNA/CMC-EnSpm	24174	765	1.6893047413294761e-43	3.491286108905628e-39	0.02713603376569437	0.046632124352331605	Astatotilapia calliptera	Cichliformes	ray-finned fish
SAMEA112818850	LINE/RTE-BovB	32314	300	2.6154526786097424e-41	5.4053560508827546e-37	0.03627342579236568	0.01828710758914965	Astatotilapia calliptera	Cichliformes	ray-finned fish
SAMEA112818850	LTR/other	17917	553	4.0772546155327653e-29	8.426462113921566e-25	0.02011236522627393	0.03370923498933252	Astatotilapia calliptera	Cichliformes	ray-finned fish
SAMEA112818850	LINE/other	17179	528	1.8018110655585394e-27	3.7238029291898336e-23	0.019283938283315278	0.032185309356903384	Astatotilapia calliptera	Cichliformes	ray-finned fish
SAMEA112818850	LTR/ERV1	16434	506	1.5850903584737588e-26	3.2759062438577174e-22	0.018447653632225582	0.03084425480036574	Astatotilapia calliptera	Cichliformes	ray-finned fish
SAMEA112818850	SINE/5S-Deu-L2	27517	321	7.76832226724355e-19	1.6054791629712244e-14	0.03088865066313444	0.019567205120390126	Astatotilapia calliptera	Cichliformes	ray-finned fish
SAMEA112818850	LTR/DIRS	1398	79	7.61368307213506e-17	1.5735198805181528e-12	0.0015692965667428115	0.004815604998476075	Astatotilapia calliptera	Cichliformes	ray-finned fish
SAMEA112818850	LINE/L2	92173	1384	2.834741167986104e-16	5.858559571876881e-12	0.10346693308038997	0.08436452301127705	Astatotilapia calliptera	Cichliformes	ray-finned fish
SAMEA112818850	DNA/PIF-Harbinger	18641	486	3.9169029589707975e-13	8.095063345304948e-9	0.020925076752970496	0.029625114294422432	Astatotilapia calliptera	Cichliformes	ray-finned fish
SAMEA112818850	DNA/TcMar-Tigger	3925	21	3.3095813437354907e-12	6.839911763098138e-8	0.004405929202049739	0.0012800975312404754	Astatotilapia calliptera	Cichliformes	ray-finned fish
SAMEA112818850	DNA/TcMar-Mariner	1310	0	1.0483061769702888e-10	2.1665343759444957e-6	0.001470513950238257	0	Astatotilapia calliptera	Cichliformes	ray-finned fish
SAMEA112818850	SINE/tRNA	2436	13	5.04338209138319e-8	0.001042315776826164	0.002734482429603354	7.924413288631515e-4	Astatotilapia calliptera	Cichliformes	ray-finned fish
SAMEA112818850	DNA/PiggyBac	12627	317	1.4573862789776244e-7	0.0030119802227630563	0.014174182938670588	0.019323377019201463	Astatotilapia calliptera	Cichliformes	ray-finned fish
SAMEA112818850	DNA/TcMar-Tc2	5918	164	9.91338993053024e-7	0.02048800296942685	0.006643130959931301	0.009996952148735142	Astatotilapia calliptera	Cichliformes	ray-finned fish
SAMEA112818850	LINE/L1-Tx1	4400	42	3.3113810115884376e-6	0.06843631136649823	0.004939130825227733	0.002560195062480951	Astatotilapia calliptera	Cichliformes	ray-finned fish
SAMEA112818850	DNA/Kolobok-T2	445	0	5.281013759208927e-4	1	4.995257311878049e-4	0	Astatotilapia calliptera	Cichliformes	ray-finned fish
SAMEA112818850	DNA/hAT-Charlie	43323	703	5.650576097302115e-4	1	0.048631355623032065	0.042852788783907345	Astatotilapia calliptera	Cichliformes	ray-finned fish
SAMEA112818850	SINE/MIR	667	2	0.001115876092322321	1	7.487273319152041e-4	1.21914050594331e-4	Astatotilapia calliptera	Cichliformes	ray-finned fish
SAMEA112818850	DNA/hAT-Blackjack	6265	143	0.012587203483472621	1	0.007032648777284488	0.008716854617494666	Astatotilapia calliptera	Cichliformes	ray-finned fish
SAMEA112818850	RC/Helitron	4874	70	0.03675271417483422	1	0.005471209918672721	0.004266991770801585	Astatotilapia calliptera	Cichliformes	ray-finned fish
SAMEA112818850	LTR/Copia	657	20	0.04100988706600431	1	7.375020345851411e-4	0.0012191405059433099	Astatotilapia calliptera	Cichliformes	ray-finned fish
SAMEA112818850	LTR/ERVK	1022	27	0.08006501378355242	1	0.0011472253871324418	0.0016458396830234684	Astatotilapia calliptera	Cichliformes	ray-finned fish
SAMEA112818850	DNA/hAT-Tip100	6219	131	0.13020261942980957	1	0.006981012409566199	0.00798537031392868	Astatotilapia calliptera	Cichliformes	ray-finned fish
SAMEA112818850	SINE/ID	129	0	0.18074359923071337	1	1.448063355578131e-4	0	Astatotilapia calliptera	Cichliformes	ray-finned fish
SAMEA112818850	SINE/Alu	97	0	0.4267871235575596	1	1.088853841016114e-4	0	Astatotilapia calliptera	Cichliformes	ray-finned fish
SAMEA112818850	Retroposon/other	3807	75	0.545898914925596	1	0.004273470693554995	0.004571776897287412	Astatotilapia calliptera	Cichliformes	ray-finned fish
SAMEA112818850	LINE/CR1	1	0	1	1	1.122529733006303e-6	0	Astatotilapia calliptera	Cichliformes	ray-finned fish
SAMEA112818853	DNA/TcMar-Tc1	201580	808	0	0	0.22185267564804248	0.06650753148407276	Rhamphochromis	Cichliformes	ray-finned fish
SAMEA112818853	LINE/L1-Tx1	2202	717	0	0	0.002423452682691683	0.05901720306198041	Rhamphochromis	Cichliformes	ray-finned fish
SAMEA112818853	LINE/L1	18135	767	5.43555722828155e-160	1.1233666123689479e-155	0.019958816712358617	0.06313276812906413	Rhamphochromis	Cichliformes	ray-finned fish
SAMEA112818853	LINE/Rex-Babar	52935	1506	3.2511579082977175e-159	6.719168049078893e-155	0.058258613877513285	0.12396081982056137	Rhamphochromis	Cichliformes	ray-finned fish
SAMEA112818853	SINE/tRNA-Core-RTE	2595	288	5.677036723663628e-153	1.173273179679562e-148	0.0028559762541257574	0.023705654786402172	Rhamphochromis	Cichliformes	ray-finned fish
SAMEA112818853	LINE/RTE-BovB	35036	80	8.666503334155676e-111	1.7911062440699537e-106	0.03855953142179192	0.006584904107333937	Rhamphochromis	Cichliformes	ray-finned fish
SAMEA112818853	LINE/other	14904	564	3.0400480108274226e-99	6.282867223977034e-95	0.016402878647973136	0.04642357395670425	Rhamphochromis	Cichliformes	ray-finned fish
SAMEA112818853	PLE	25662	69	2.3678406999972914e-73	4.893616374684402e-69	0.0282427987026494	0.00567947979257552	Rhamphochromis	Cichliformes	ray-finned fish
SAMEA112818853	LTR/Gypsy	24940	680	3.1074436397534554e-63	6.422153770278466e-59	0.027448187968360845	0.05597168491233846	Rhamphochromis	Cichliformes	ray-finned fish
SAMEA112818853	DNA/TcMar-Tigger	12113	15	1.0981853779399285e-49	2.2696197205884504e-45	0.01333119089257237	0.0012346695201251132	Rhamphochromis	Cichliformes	ray-finned fish
SAMEA112818853	LTR/Ngaro	18631	79	3.42003819537481e-36	7.06819293838112e-32	0.020504698878850477	0.006502592805992263	Rhamphochromis	Cichliformes	ray-finned fish
SAMEA112818853	SINE/5S-Deu-L2	27126	170	7.859184613334641e-30	1.6242576840378702e-25	0.02985403154890763	0.013992921228084616	Rhamphochromis	Cichliformes	ray-finned fish
SAMEA112818853	SINE/other	5013	1	1.7246918022225617e-27	3.564420547653368e-23	0.005517151815773573	8.231130134167421e-5	Rhamphochromis	Cichliformes	ray-finned fish
SAMEA112818853	DNA/PIF-Harbinger	14348	355	4.8867159709948766e-26	1.009937589725511e-21	0.01579096234843791	0.029220511976294345	Rhamphochromis	Cichliformes	ray-finned fish
SAMEA112818853	SINE/tRNA	4459	1	1.871841060211454e-24	3.8685339191390124e-20	0.004907436654006456	8.231130134167421e-5	Rhamphochromis	Cichliformes	ray-finned fish
SAMEA112818853	LTR/other	20855	464	2.607116255690063e-24	5.388127165634653e-20	0.022952364076991395	0.03819244382253684	Rhamphochromis	Cichliformes	ray-finned fish
SAMEA112818853	DNA/TcMar-Tc2	5149	166	5.236625805561408e-23	1.0822534552353763e-18	0.005666829184005212	0.01366367602271792	Rhamphochromis	Cichliformes	ray-finned fish
SAMEA112818853	DNA/hAT-Charlie	36698	312	2.8352872643786227e-18	5.8596881892913e-14	0.040388676907093274	0.025681126018602354	Rhamphochromis	Cichliformes	ray-finned fish
SAMEA112818853	LINE/L2	87400	897	7.825157762759253e-18	1.617225354829455e-13	0.09618972046650914	0.07383323730348176	Rhamphochromis	Cichliformes	ray-finned fish
SAMEA112818853	LTR/ERV1	21361	429	1.7426646560430417e-15	3.6015650446441544e-11	0.023509251932323817	0.03531154827557824	Rhamphochromis	Cichliformes	ray-finned fish
SAMEA112818853	RC/Helitron	11276	74	6.673965266922881e-12	1.3793084017149518e-7	0.012410014736617358	0.006091036299283891	Rhamphochromis	Cichliformes	ray-finned fish
SAMEA112818853	DNA/CMC-EnSpm	28678	521	1.619440444939031e-11	3.3468975675554953e-7	0.0315621144569628	0.042884187999012266	Rhamphochromis	Cichliformes	ray-finned fish
SAMEA112818853	Retroposon/other	4747	124	2.2083986970921445e-11	4.564097587280335e-7	0.005224400492614633	0.010206601366367602	Rhamphochromis	Cichliformes	ray-finned fish
SAMEA112818853	DNA/TcMar-Mariner	1980	1	1.7541676298413137e-10	3.625338240593043e-6	0.002179126390431214	8.231130134167421e-5	Rhamphochromis	Cichliformes	ray-finned fish
SAMEA112818853	DNA/hAT-Blackjack	6254	143	4.358962973709304e-9	9.00866877776502e-5	0.006882957800887279	0.011770516091859412	Rhamphochromis	Cichliformes	ray-finned fish
SAMEA112818853	DNA/PiggyBac	5371	120	2.0912734721766137e-7	0.004322034884947408	0.005911155476265682	0.009877356161000906	Rhamphochromis	Cichliformes	ray-finned fish
SAMEA112818853	DNA/hAT-Tip100	10832	94	9.037515923126064e-6	0.18677834158324638	0.011921362152096418	0.007737262326117376	Rhamphochromis	Cichliformes	ray-finned fish
SAMEA112818853	SINE/Alu	831	0	2.588710971586622e-5	0.5350088964978071	9.145727426506761e-4	0	Rhamphochromis	Cichliformes	ray-finned fish
SAMEA112818853	LTR/Copia	2381	16	0.0029930337015788523	1	0.0026204545129377373	0.0013169808214667873	Rhamphochromis	Cichliformes	ray-finned fish
SAMEA112818853	DNA/Kolobok-T2	617	1	0.004317721704043841	1	6.79051001462656e-4	8.231130134167421e-5	Rhamphochromis	Cichliformes	ray-finned fish
SAMEA112818853	DNA/hAT-Ac	78986	983	0.019525291918817203	1	0.08692953387606053	0.08091200921886575	Rhamphochromis	Cichliformes	ray-finned fish
SAMEA112818853	LTR/DIRS	1115	23	0.04927696914551223	1	0.001227134305722628	0.001893159930858507	Rhamphochromis	Cichliformes	ray-finned fish
SAMEA112818853	LTR/ERVK	262	0	0.05502712866837754	1	2.883490476227162e-4	0	Rhamphochromis	Cichliformes	ray-finned fish
SAMEA112818853	SINE/ID	144	0	0.27169441819713686	1	1.584819193040883e-4	0	Rhamphochromis	Cichliformes	ray-finned fish
SAMEA112818853	DNA/other	124005	1681	0.549465094510346	1	0.1364760444673852	0.13836529755535434	Rhamphochromis	Cichliformes	ray-finned fish
SAMEA112818854	DNA/TcMar-Tc1	190293	980	0	0	0.22889031624832204	0.06611793280259075	Diplotaxodon limnothrissa	Cichliformes	ray-finned fish
SAMEA112818854	LINE/Rex-Babar	50610	2586	0	0	0.060875276049710596	0.17447038186479558	Diplotaxodon limnothrissa	Cichliformes	ray-finned fish
SAMEA112818854	LINE/L1	15930	940	6.974410576386564e-207	1.4414014338218112e-202	0.01916109755921537	0.06341924166779112	Diplotaxodon limnothrissa	Cichliformes	ray-finned fish
SAMEA112818854	SINE/tRNA-Core-RTE	2157	268	2.9895991136730498e-124	6.178604488228092e-120	0.002594506430334435	0.01808123060315747	Diplotaxodon limnothrissa	Cichliformes	ray-finned fish
SAMEA112818854	LINE/RTE-BovB	32113	122	3.103407206496777e-117	6.413811673666888e-113	0.03862651135713014	0.008231007961138848	Diplotaxodon limnothrissa	Cichliformes	ray-finned fish
SAMEA112818854	LTR/Gypsy	27546	1030	1.3423549591363144e-101	2.774244994047021e-97	0.03313318225776187	0.06949129672109026	Diplotaxodon limnothrissa	Cichliformes	ray-finned fish
SAMEA112818854	PLE	17737	47	7.623194355228076e-80	1.5754855773949863e-75	0.021334613145499247	0.003170962083389556	Diplotaxodon limnothrissa	Cichliformes	ray-finned fish
SAMEA112818854	LTR/Ngaro	18746	94	2.4012363656981811e-54	4.962635196988431e-50	0.022548269607347855	0.006341924166779112	Diplotaxodon limnothrissa	Cichliformes	ray-finned fish
SAMEA112818854	DNA/CMC-EnSpm	29860	880	4.497044669039199e-44	9.294042217503312e-40	0.03591653315242755	0.05937120496559169	Diplotaxodon limnothrissa	Cichliformes	ray-finned fish
SAMEA112818854	LINE/L1-Tx1	11127	44	1.0039774273901175e-39	2.0749201491871557e-35	0.01338390034785872	0.0029685602482795843	Diplotaxodon limnothrissa	Cichliformes	ray-finned fish
SAMEA112818854	RC/Helitron	2749	157	8.302536791023204e-34	1.7158852786007654e-29	0.003306582372271378	0.010592362704088518	Diplotaxodon limnothrissa	Cichliformes	ray-finned fish
SAMEA112818854	LTR/ERV1	15500	497	7.72340274233324e-33	1.5961956447580107e-28	0.018643880236524683	0.03353123734988531	Diplotaxodon limnothrissa	Cichliformes	ray-finned fish
SAMEA112818854	DNA/PIF-Harbinger	15355	486	6.875830300055826e-31	1.4210278481125374e-26	0.018469469743989452	0.03278909728781541	Diplotaxodon limnothrissa	Cichliformes	ray-finned fish
SAMEA112818854	SINE/other	3842	1	4.609431351137424e-28	9.526311773395714e-24	0.004621276636692119	6.746727836999056e-5	Diplotaxodon limnothrissa	Cichliformes	ray-finned fish
SAMEA112818854	DNA/TcMar-Tigger	5483	14	1.1709736796060254e-25	2.4200513036417728e-21	0.006595122279797732	9.445418971798677e-4	Diplotaxodon limnothrissa	Cichliformes	ray-finned fish
SAMEA112818854	DNA/hAT-Charlie	35205	393	3.604357678070414e-24	7.449126013268125e-20	0.04234566475657107	0.02651464039940629	Diplotaxodon limnothrissa	Cichliformes	ray-finned fish
SAMEA112818854	LTR/other	19597	554	4.09911358601902e-24	8.471638048225508e-20	0.02357187877388221	0.03737687221697477	Diplotaxodon limnothrissa	Cichliformes	ray-finned fish
SAMEA112818854	SINE/tRNA	2386	4	1.1335488117661129e-13	2.3427053292770257e-9	0.0028699547254418	2.6986911347996224e-4	Diplotaxodon limnothrissa	Cichliformes	ray-finned fish
SAMEA112818854	LINE/other	17175	440	6.542810915138209e-13	1.3522027318316135e-8	0.020658622133052352	0.029685602482795843	Diplotaxodon limnothrissa	Cichliformes	ray-finned fish
SAMEA112818854	DNA/TcMar-Mariner	1783	1	1.4139558523231656e-12	2.9222225599962864e-8	0.0021446476426918394	6.746727836999056e-5	Diplotaxodon limnothrissa	Cichliformes	ray-finned fish
SAMEA112818854	SINE/5S-Deu-L2	23973	304	3.183711311344265e-10	6.579776167155192e-6	0.028835467155497178	0.020510052624477127	Diplotaxodon limnothrissa	Cichliformes	ray-finned fish
SAMEA112818854	DNA/TcMar-Tc2	6515	181	2.9751578782737345e-8	6.148758787028327e-4	0.007836443854255375	0.012211577384968291	Diplotaxodon limnothrissa	Cichliformes	ray-finned fish
SAMEA112818854	LINE/L2	80547	1246	1.058524441392955e-7	0.00218765246302682	0.09688442718782928	0.08406422884900823	Diplotaxodon limnothrissa	Cichliformes	ray-finned fish
SAMEA112818854	DNA/other	101194	1601	2.966946142921773e-7	0.006131787593576428	0.12171927849386316	0.10801511267035488	Diplotaxodon limnothrissa	Cichliformes	ray-finned fish
SAMEA112818854	DNA/hAT-Blackjack	5634	156	3.3945607713003915e-7	0.007015538746046519	0.006776749758230972	0.010524895425718526	Diplotaxodon limnothrissa	Cichliformes	ray-finned fish
SAMEA112818854	Retroposon/other	4933	139	5.338729058596417e-7	0.011033551345401215	0.005933565239146856	0.009377951693428687	Diplotaxodon limnothrissa	Cichliformes	ray-finned fish
SAMEA112818854	DNA/hAT-Tip100	6025	86	0.0396680849298668	1	0.007247056672584595	0.005802185939819187	Diplotaxodon limnothrissa	Cichliformes	ray-finned fish
SAMEA112818854	DNA/Kolobok-T2	307	1	0.04937971503069713	1	3.6926911178148894e-4	6.746727836999056e-5	Diplotaxodon limnothrissa	Cichliformes	ray-finned fish
SAMEA112818854	SINE/ID	212	0	0.058082351569221397	1	2.5500016839633764e-4	0	Diplotaxodon limnothrissa	Cichliformes	ray-finned fish
SAMEA112818854	LTR/ERVK	291	2	0.2574515482609211	1	3.5002381605346344e-4	1.3493455673998112e-4	Diplotaxodon limnothrissa	Cichliformes	ray-finned fish
SAMEA112818854	LTR/DIRS	1093	24	0.3028893398981917	1	0.0013146942644207407	0.0016192146808797732	Diplotaxodon limnothrissa	Cichliformes	ray-finned fish
SAMEA112818854	DNA/hAT-Ac	75620	1370	0.5355657209583857	1	0.09095807893458042	0.09243017136688705	Diplotaxodon limnothrissa	Cichliformes	ray-finned fish
SAMEA112818854	LTR/Copia	1295	22	0.9163261194671103	1	0.0015576661229870622	0.0014842801241397921	Diplotaxodon limnothrissa	Cichliformes	ray-finned fish
SAMEA112818854	DNA/PiggyBac	8539	152	1	1	0.010270973763850598	0.010255026312238564	Diplotaxodon limnothrissa	Cichliformes	ray-finned fish
SAMEA11296536	LTR/DIRS	49178	1201	7.848743543867297e-98	1.6220998282110544e-93	0.03084882894513164	0.05992714934384512	Abramis brama	Cypriniformes	ray-finned fish
SAMEA11296536	DNA/TcMar-Tc1	55120	1243	5.627834357452991e-81	1.1631045266548097e-76	0.03457618145218708	0.06202285315104037	Abramis brama	Cypriniformes	ray-finned fish
SAMEA11296536	DNA/other	417387	4115	7.847421665376548e-77	1.621826635583371e-72	0.26182236298592176	0.20532907539543935	Abramis brama	Cypriniformes	ray-finned fish
SAMEA11296536	LTR/Gypsy	40190	949	2.6469635513963287e-70	5.470479571670793e-66	0.02521075349353045	0.04735292650067362	Abramis brama	Cypriniformes	ray-finned fish
SAMEA11296536	DNA/hAT-Ac	201504	1757	1.7802335374734096e-66	3.6792086518962954e-62	0.12640128569197215	0.08767027593433462	Abramis brama	Cypriniformes	ray-finned fish
SAMEA11296536	SINE/tRNA-RTE	418	83	7.222272381595091e-65	1.4926270331042574e-60	2.6220689127384245e-4	0.004141509904695375	Abramis brama	Cypriniformes	ray-finned fish
SAMEA11296536	SINE/MIR	903	84	2.646992486439792e-42	5.470539371725119e-38	5.664421598571286e-4	0.0041914076143905	Abramis brama	Cypriniformes	ray-finned fish
SAMEA11296536	DNA/CMC-EnSpm	214044	2157	1.0178038913221893e-29	2.1034953021955686e-25	0.1342674924301874	0.10762935981238461	Abramis brama	Cypriniformes	ray-finned fish
SAMEA11296536	DNA/PiggyBac	35272	681	7.101837655602015e-26	1.4677367882832684e-21	0.022125745141174574	0.03398034030238012	Abramis brama	Cypriniformes	ray-finned fish
SAMEA11296536	LINE/RTE-BovB	2898	113	6.596689007714161e-24	1.3633377172242856e-19	0.0018178841409368313	0.005638441195549124	Abramis brama	Cypriniformes	ray-finned fish
SAMEA11296536	SINE/5S-Deu-L2	6551	190	6.770716196282731e-24	1.399303916285752e-19	0.004109371638121871	0.00948056484207375	Abramis brama	Cypriniformes	ray-finned fish
SAMEA11296536	DNA/hAT-Tip100	38437	283	4.07149047230478e-23	8.414549359112289e-19	0.024111115502135606	0.014121051843720374	Abramis brama	Cypriniformes	ray-finned fish
SAMEA11296536	RC/Helitron	75130	1220	2.1078177436436996e-18	4.356226930788434e-14	0.04712823861579853	0.06087520582805249	Abramis brama	Cypriniformes	ray-finned fish
SAMEA11296536	LTR/other	18269	127	1.857064413656727e-13	3.837995023704358e-9	0.011459946642779493	0.006337009131280874	Abramis brama	Cypriniformes	ray-finned fish
SAMEA11296536	LINE/other	15717	305	1.3598676842061181e-12	2.8104385429487843e-8	0.009859104569739192	0.015218801457013122	Abramis brama	Cypriniformes	ray-finned fish
SAMEA11296536	LINE/L1	8580	45	1.285604536778201e-11	2.656958896159508e-7	0.005382141452463083	0.002245396936280625	Abramis brama	Cypriniformes	ray-finned fish
SAMEA11296536	DNA/hAT-Charlie	45504	734	5.7787426482320306e-11	1.1942927431101138e-6	0.02854416837446155	0.036624918916221744	Abramis brama	Cypriniformes	ray-finned fish
SAMEA11296536	LINE/Rex-Babar	7234	160	6.86463830909471e-11	1.4187147993406037e-6	0.004537810170992767	0.007983633551219999	Abramis brama	Cypriniformes	ray-finned fish
SAMEA11296536	LINE/L2	80523	1216	2.264651383220664e-10	4.6803550137021466e-6	0.05051120934460196	0.06067561498927199	Abramis brama	Cypriniformes	ray-finned fish
SAMEA11296536	Retroposon/other	125	14	2.8259829893246824e-9	5.840459044037321e-5	7.841115169672324e-5	6.985679357317499e-4	Abramis brama	Cypriniformes	ray-finned fish
SAMEA11296536	SINE/other	10601	74	2.985462487139885e-8	6.170055322172e-4	0.006649892953095704	0.0036924305174392495	Abramis brama	Cypriniformes	ray-finned fish
SAMEA11296536	DNA/Kolobok-T2	89703	960	1.7945822748711874e-7	0.003708863187476283	0.05626972432520931	0.04790180130732	Abramis brama	Cypriniformes	ray-finned fish
SAMEA11296536	SINE/ID	6004	35	3.509109534047969e-7	0.007252276674016938	0.00376624443829701	0.0017464198393293748	Abramis brama	Cypriniformes	ray-finned fish
SAMEA11296536	LINE/L1-Tx1	12549	100	1.2365273558604433e-6	0.02555531086356778	0.007871852341137438	0.004989770969512499	Abramis brama	Cypriniformes	ray-finned fish
SAMEA11296536	SINE/tRNA	7409	141	4.175810637677909e-6	0.08630147844888934	0.0046475857833681794	0.007035577067012624	Abramis brama	Cypriniformes	ray-finned fish
SAMEA11296536	DNA/PIF-Harbinger	104216	1430	7.703956136853116e-4	1	0.06537357268180566	0.07135372486402874	Abramis brama	Cypriniformes	ray-finned fish
SAMEA11296536	SINE/tRNA-Core-RTE	2830	20	0.006583383748476156	1	0.001775228474413814	9.979541939024999e-4	Abramis brama	Cypriniformes	ray-finned fish
SAMEA11296536	LINE/CR1	843	3	0.012373279112062674	1	5.288048070427015e-4	1.49693129085375e-4	Abramis brama	Cypriniformes	ray-finned fish
SAMEA11296536	PLE	3474	57	0.047867865838934334	1	0.002179202727955332	0.002844169452622125	Abramis brama	Cypriniformes	ray-finned fish
SAMEA11296536	DNA/hAT-Blackjack	6015	90	0.1045674274185425	1	0.0037731446196463216	0.00449079387256125	Abramis brama	Cypriniformes	ray-finned fish
SAMEA11296536	LTR/ERVK	2388	21	0.11633277294984959	1	0.0014979666420142006	0.001047851903597625	Abramis brama	Cypriniformes	ray-finned fish
SAMEA11296536	DNA/TcMar-Tc2	2289	21	0.1586352581176073	1	0.0014358650098703959	0.001047851903597625	Abramis brama	Cypriniformes	ray-finned fish
SAMEA11296536	DNA/TcMar-Tigger	1098	10	0.41277655640719196	1	6.887635565040168e-4	4.989770969512499e-4	Abramis brama	Cypriniformes	ray-finned fish
SAMEA11296536	LTR/Ngaro	8523	111	0.6965404897892774	1	0.005346385967289377	0.005538645776158874	Abramis brama	Cypriniformes	ray-finned fish
SAMEA11296536	LTR/ERV1	23235	291	0.9763414400571206	1	0.014575064877386914	0.014520233521281373	Abramis brama	Cypriniformes	ray-finned fish
SAMEA11296538	DNA/other	665543	6660	0	0	0.26299540113790026	0.1503725445924588	Gobio gobio	Cypriniformes	ray-finned fish
SAMEA11296538	LINE/Rex-Babar	20044	3151	0	0	0.007920569851096132	0.0711447279295552	Gobio gobio	Cypriniformes	ray-finned fish
SAMEA11296538	LTR/DIRS	70751	3956	0	0	0.027957904486873998	0.08932038834951456	Gobio gobio	Cypriniformes	ray-finned fish
SAMEA11296538	LINE/RTE-BovB	3696	446	2.584615008386412e-203	5.3416238378321975e-199	0.0014605081904635454	0.010069993226461956	Gobio gobio	Cypriniformes	ray-finned fish
SAMEA11296538	DNA/PiggyBac	51580	311	3.344719440538445e-115	6.912531667760805e-111	0.02038230856712924	0.007021901106344547	Gobio gobio	Cypriniformes	ray-finned fish
SAMEA11296538	SINE/ID	1253	196	3.0896535035815514e-108	6.385386895851993e-104	4.951344054791186e-4	0.004425378189207496	Gobio gobio	Cypriniformes	ray-finned fish
SAMEA11296538	SINE/tRNA	13729	642	4.0643098369028005e-100	8.399709139927018e-96	0.005425139866578467	0.014495371415669452	Gobio gobio	Cypriniformes	ray-finned fish
SAMEA11296538	DNA/PIF-Harbinger	176742	3904	3.378067995979216e-47	6.9814531272902456e-43	0.06984121715338418	0.08814630842176563	Gobio gobio	Cypriniformes	ray-finned fish
SAMEA11296538	SINE/5S-Deu-L2	9846	366	5.702743194452439e-37	1.1785859359974856e-32	0.0038907369164783733	0.008263716414540528	Gobio gobio	Cypriniformes	ray-finned fish
SAMEA11296538	SINE/tRNA-Core-RTE	5947	8	7.75534937756541e-34	1.6027980558614433e-29	0.0023500114200992166	1.806276811921427e-4	Gobio gobio	Cypriniformes	ray-finned fish
SAMEA11296538	DNA/hAT-Tip100	39608	400	1.4814378060402613e-33	3.0616875137434083e-29	0.015651463313820373	0.009031384059607135	Gobio gobio	Cypriniformes	ray-finned fish
SAMEA11296538	DNA/hAT-Ac	408723	6243	1.8817250877152968e-32	3.888961238781204e-28	0.16151063017609082	0.14095732671031835	Gobio gobio	Cypriniformes	ray-finned fish
SAMEA11296538	DNA/TcMar-Tc1	137241	1879	1.6721378224297669e-29	3.455807237615599e-25	0.05423203586780504	0.042424926620004515	Gobio gobio	Cypriniformes	ray-finned fish
SAMEA11296538	LTR/Copia	26984	249	3.1395736265002034e-29	6.488556813887971e-25	0.010662974299639694	0.005622036577105441	Gobio gobio	Cypriniformes	ray-finned fish
SAMEA11296538	DNA/hAT-Charlie	49615	600	5.694512901337534e-22	1.176884981319428e-17	0.01960582085223182	0.013547076089410703	Gobio gobio	Cypriniformes	ray-finned fish
SAMEA11296538	LTR/Gypsy	48428	1122	2.315458787440111e-19	4.785358676002478e-15	0.019136766950153837	0.025333032287198014	Gobio gobio	Cypriniformes	ray-finned fish
SAMEA11296538	Retroposon/other	490	47	2.8303855795762976e-19	5.8495578773103345e-15	1.9362797979630337e-4	0.0010611876270038383	Gobio gobio	Cypriniformes	ray-finned fish
SAMEA11296538	LTR/other	25033	629	1.373303712883729e-17	2.8382067834168026e-13	0.009892018812736453	0.01420185143373222	Gobio gobio	Cypriniformes	ray-finned fish
SAMEA11296538	LINE/L2	116813	2394	2.083190985193596e-14	4.305330809099605e-10	0.0461597249060114	0.0540528335967487	Gobio gobio	Cypriniformes	ray-finned fish
SAMEA11296538	SINE/tRNA-RTE	1369	0	1.016107023521362e-10	2.099988385511599e-6	5.409728660023251e-4	0	Gobio gobio	Cypriniformes	ray-finned fish
SAMEA11296538	LINE/other	13593	153	6.541391199986558e-9	1.351909319301222e-4	0.005371398223206432	0.003454504402799729	Gobio gobio	Cypriniformes	ray-finned fish
SAMEA11296538	LINE/L1	3018	16	7.060730436426091e-9	1.45924115929618e-4	0.0011925902918882522	3.612553623842854e-4	Gobio gobio	Cypriniformes	ray-finned fish
SAMEA11296538	RC/Helitron	89479	1353	2.8773563290926145e-8	5.946632325335707e-4	0.035358444906517204	0.030548656581621134	Gobio gobio	Cypriniformes	ray-finned fish
SAMEA11296538	DNA/TcMar-Tc2	1578	6	1.6166566547854183e-6	0.03341144308445024	6.235611267725852e-4	1.3547076089410703e-4	Gobio gobio	Cypriniformes	ray-finned fish
SAMEA11296538	SINE/other	5925	69	4.0404663264629145e-4	1	0.002341317918965505	0.0015579137502822308	Gobio gobio	Cypriniformes	ray-finned fish
SAMEA11296538	PLE	1029	5	7.01984327850863e-4	1	4.0661875757223707e-4	1.1289230074508918e-4	Gobio gobio	Cypriniformes	ray-finned fish
SAMEA11296538	SINE/Alu	361	0	0.0036488531632258903	1	1.426524504213582e-4	0	Gobio gobio	Cypriniformes	ray-finned fish
SAMEA11296538	LTR/Ngaro	18156	365	0.009821470011248768	1	0.007174509390166702	0.008241137954391511	Gobio gobio	Cypriniformes	ray-finned fish
SAMEA11296538	LINE/L1-Tx1	6217	83	0.013225901544769643	1	0.0024567043885584043	0.0018740121923684805	Gobio gobio	Cypriniformes	ray-finned fish
SAMEA11296538	LTR/ERVK	254	0	0.02563447742077116	1	1.003704221801246e-4	0	Gobio gobio	Cypriniformes	ray-finned fish
SAMEA11296538	DNA/hAT-Blackjack	9498	145	0.10749515835206076	1	0.0037532215349087537	0.0032738767216075864	Gobio gobio	Cypriniformes	ray-finned fish
SAMEA11296538	LTR/ERVL	94	0	0.4158732178037149	1	3.714495938949493e-5	0	Gobio gobio	Cypriniformes	ray-finned fish
SAMEA11296538	LTR/ERV1	19174	342	0.7193870425566337	1	0.007576781397172083	0.007721833370964101	Gobio gobio	Cypriniformes	ray-finned fish
SAMEA11296538	DNA/Kolobok-T2	132939	2323	0.9486091609092204	1	0.05253206123702198	0.05244976292616844	Gobio gobio	Cypriniformes	ray-finned fish
SAMEA11296538	DNA/CMC-EnSpm	355876	6227	0.988999588803603	1	0.1406276549754883	0.14059607134793406	Gobio gobio	Cypriniformes	ray-finned fish
SAMEA11296539	DNA/hAT-Ac	186607	1574	1.4360643369820647e-217	2.967914165240833e-213	0.14513587506027656	0.07448771946429417	Phoxinus phoxinus	Cypriniformes	ray-finned fish
SAMEA11296539	LTR/DIRS	36917	1350	4.371038982982816e-151	9.033626266130586e-147	0.028712647969262838	0.06388717997255218	Phoxinus phoxinus	Cypriniformes	ray-finned fish
SAMEA11296539	DNA/other	339717	4024	8.904530008630607e-138	1.8402992168836877e-133	0.26421904895235426	0.19043112015522218	Phoxinus phoxinus	Cypriniformes	ray-finned fish
SAMEA11296539	DNA/PIF-Harbinger	99173	2395	2.2921975573777175e-75	4.737284691832529e-71	0.07713301289529766	0.11334058965500923	Phoxinus phoxinus	Cypriniformes	ray-finned fish
SAMEA11296539	LTR/Gypsy	27382	890	3.8668802495534843e-75	7.991681411752185e-71	0.021296685177407564	0.04211821494486773	Phoxinus phoxinus	Cypriniformes	ray-finned fish
SAMEA11296539	SINE/MIR	571	112	1.7178798302259015e-74	3.550342245127871e-70	4.441022290665298e-4	0.005300269745870995	Phoxinus phoxinus	Cypriniformes	ray-finned fish
SAMEA11296539	SINE/5S-Deu-L2	8767	404	2.64492870526777e-69	5.466274155176901e-65	0.006818641404949679	0.019118830154748946	Phoxinus phoxinus	Cypriniformes	ray-finned fish
SAMEA11296539	LINE/L2	71632	1774	1.408988369765138e-61	2.9119562637936103e-57	0.05571266352450729	0.08395248686763523	Phoxinus phoxinus	Cypriniformes	ray-finned fish
SAMEA11296539	LINE/RTE-BovB	3285	209	2.1874883871092253e-56	4.5208822496386356e-52	0.0025549489010219797	0.00989068193649141	Phoxinus phoxinus	Cypriniformes	ray-finned fish
SAMEA11296539	SINE/tRNA	19438	599	3.846150312815236e-44	7.948838851495249e-40	0.015118142081602812	0.02834697837300648	Phoxinus phoxinus	Cypriniformes	ray-finned fish
SAMEA11296539	RC/Helitron	35602	921	4.880217952833057e-38	1.008594644312008e-33	0.02768989064663151	0.04358525389238559	Phoxinus phoxinus	Cypriniformes	ray-finned fish
SAMEA11296539	DNA/hAT-Charlie	32139	266	1.2842676744565758e-36	2.6541960027994054e-32	0.0249965000699986	0.012588140646443613	Phoxinus phoxinus	Cypriniformes	ray-finned fish
SAMEA11296539	DNA/CMC-EnSpm	159912	2115	9.08861104561512e-28	1.878343244797277e-23	0.1243735125297494	0.10008991529033175	Phoxinus phoxinus	Cypriniformes	ray-finned fish
SAMEA11296539	LTR/ERV1	12546	353	2.215152190472561e-20	4.578055032049641e-16	0.009757804843903121	0.016705314466896975	Phoxinus phoxinus	Cypriniformes	ray-finned fish
SAMEA11296539	LTR/Ngaro	5652	191	8.479432902001274e-19	1.7524443978566033e-14	0.004395912081758365	0.009038852870190715	Phoxinus phoxinus	Cypriniformes	ray-finned fish
SAMEA11296539	DNA/TcMar-Tigger	2223	1	1.1717356215829678e-14	2.42162600912552e-10	0.0017289654206915862	4.7323837016705316e-5	Phoxinus phoxinus	Cypriniformes	ray-finned fish
SAMEA11296539	SINE/tRNA-Core-RTE	1805	2	1.430103606681837e-10	2.9555951239293526e-6	0.0014038608116726553	9.464767403341063e-5	Phoxinus phoxinus	Cypriniformes	ray-finned fish
SAMEA11296539	Retroposon/other	173	18	3.1068622110386922e-9	6.420952131553665e-5	1.3455286449826558e-4	8.518290663006956e-4	Phoxinus phoxinus	Cypriniformes	ray-finned fish
SAMEA11296539	DNA/Kolobok-T2	75430	1416	5.340088833019232e-7	0.011036361591200847	0.058666604445688865	0.06701055321565473	Phoxinus phoxinus	Cypriniformes	ray-finned fish
SAMEA11296539	LINE/L1	3480	23	5.722474308928299e-7	0.011826637654262116	0.0027066125344159782	0.0010884482513842221	Phoxinus phoxinus	Cypriniformes	ray-finned fish
SAMEA11296539	DNA/PiggyBac	40805	575	1.5424119020742859e-4	1	0.03173658749047241	0.027211206284605556	Phoxinus phoxinus	Cypriniformes	ray-finned fish
SAMEA11296539	PLE	770	28	1.8804809014351246e-4	1	5.988769113506619e-4	0.0013250674364677487	Phoxinus phoxinus	Cypriniformes	ray-finned fish
SAMEA11296539	SINE/ID	7617	89	9.243237464971167e-4	1	0.005924214849036352	0.004211821494486773	Phoxinus phoxinus	Cypriniformes	ray-finned fish
SAMEA11296539	LTR/Copia	345	15	9.326235652088743e-4	1	2.6832796677399783e-4	7.098575552505797e-4	Phoxinus phoxinus	Cypriniformes	ray-finned fish
SAMEA11296539	DNA/TcMar-Tc1	51130	750	0.0014725947866889033	1	0.03976698243812902	0.035492877762528983	Phoxinus phoxinus	Cypriniformes	ray-finned fish
SAMEA11296539	SINE/other	11422	149	0.004326450261652027	1	0.008883600105775663	0.007051251715489092	Phoxinus phoxinus	Cypriniformes	ray-finned fish
SAMEA11296539	DNA/hAT-Blackjack	1723	14	0.00546002894101127	1	0.0013400843094249226	6.625337182338744e-4	Phoxinus phoxinus	Cypriniformes	ray-finned fish
SAMEA11296539	LINE/Rex-Babar	3683	81	0.011494121345058513	1	0.002864498265590244	0.0038332307983531305	Phoxinus phoxinus	Cypriniformes	ray-finned fish
SAMEA11296539	DNA/hAT-Tip100	15704	293	0.0319535140826613	1	0.012213977942663368	0.013865884245894657	Phoxinus phoxinus	Cypriniformes	ray-finned fish
SAMEA11296539	LINE/L1-Tx1	4223	87	0.03955807045958793	1	0.0032844898657582405	0.004117173820453362	Phoxinus phoxinus	Cypriniformes	ray-finned fish
SAMEA11296539	DNA/TcMar-Tc2	2832	38	0.235550379618924	1	0.0022026226142143825	0.001798305806634802	Phoxinus phoxinus	Cypriniformes	ray-finned fish
SAMEA11296539	LTR/ERVK	107	0	0.424912186164346	1	8.322055781106601e-5	0	Phoxinus phoxinus	Cypriniformes	ray-finned fish
SAMEA11296539	LTR/other	14911	243	0.9225955588023429	1	0.01159721250019444	0.011499692395059392	Phoxinus phoxinus	Cypriniformes	ray-finned fish
SAMEA11296539	LINE/other	8017	132	0.9648531857633089	1	0.0062353197380496835	0.006246746486205101	Phoxinus phoxinus	Cypriniformes	ray-finned fish
SAMEA11296540	DNA/CMC-EnSpm	155095	968	0	0	0.23059950369699647	0.08768115942028985	Barbatula barbatula	Cypriniformes	ray-finned fish
SAMEA11296540	LTR/DIRS	15718	1067	1.47260389655e-313	3.04343047299125e-309	0.02336995389348071	0.09664855072463768	Barbatula barbatula	Cypriniformes	ray-finned fish
SAMEA11296540	LINE/RTE-BovB	2368	398	6.756842354772521e-240	1.3964366094608369e-235	0.003520807406779636	0.03605072463768116	Barbatula barbatula	Cypriniformes	ray-finned fish
SAMEA11296540	SINE/other	27881	109	9.991881855201936e-87	2.065022223014584e-82	0.0414542361944354	0.009873188405797102	Barbatula barbatula	Cypriniformes	ray-finned fish
SAMEA11296540	LTR/other	6597	326	4.28199602430926e-63	8.849601183439947e-59	0.009808600702079923	0.029528985507246377	Barbatula barbatula	Cypriniformes	ray-finned fish
SAMEA11296540	LTR/Gypsy	17705	606	2.7655846635915317e-59	5.7156338242446185e-55	0.026324280040976963	0.05489130434782609	Barbatula barbatula	Cypriniformes	ray-finned fish
SAMEA11296540	DNA/hAT-Tip100	13154	473	9.31490891586405e-52	1.9251122256416231e-47	0.01955772830607235	0.042844202898550725	Barbatula barbatula	Cypriniformes	ray-finned fish
SAMEA11296540	LINE/L2	70228	1654	1.885429077018071e-48	3.8966162734732475e-44	0.10441691831221295	0.14981884057971015	Barbatula barbatula	Cypriniformes	ray-finned fish
SAMEA11296540	LINE/Rex-Babar	6200	217	6.072584440947293e-23	1.255021026410577e-18	0.009218330203561546	0.019655797101449275	Barbatula barbatula	Cypriniformes	ray-finned fish
SAMEA11296540	DNA/other	130166	1738	1.6684756718089344e-22	3.4482386709275247e-18	0.1935343821414181	0.15742753623188405	Barbatula barbatula	Cypriniformes	ray-finned fish
SAMEA11296540	DNA/TcMar-Tc1	25271	245	9.99168656355689e-20	2.0649818620903023e-15	0.037573616544226425	0.022192028985507248	Barbatula barbatula	Cypriniformes	ray-finned fish
SAMEA11296540	DNA/Kolobok-T2	18715	181	5.818876756872564e-15	1.202587259342853e-10	0.027825975767686185	0.016394927536231885	Barbatula barbatula	Cypriniformes	ray-finned fish
SAMEA11296540	Retroposon/other	2919	109	5.362620019297788e-14	1.1082926793882737e-9	0.004340049332934863	0.009873188405797102	Barbatula barbatula	Cypriniformes	ray-finned fish
SAMEA11296540	DNA/PIF-Harbinger	38628	462	3.237319972370536e-13	6.690569186898186e-9	0.05743317082309281	0.04184782608695652	Barbatula barbatula	Cypriniformes	ray-finned fish
SAMEA11296540	DNA/hAT-Ac	52547	1076	4.089440672052447e-13	8.451647036930792e-9	0.07812832213008848	0.09746376811594203	Barbatula barbatula	Cypriniformes	ray-finned fish
SAMEA11296540	SINE/5S-Deu-L2	2420	7	4.6273612089213733e-10	9.563367410477803e-6	0.0035981224342933778	6.340579710144927e-4	Barbatula barbatula	Cypriniformes	ray-finned fish
SAMEA11296540	DNA/PiggyBac	3760	22	1.3492318133647743e-8	2.788457388680979e-4	0.005590471220224422	0.0019927536231884057	Barbatula barbatula	Cypriniformes	ray-finned fish
SAMEA11296540	SINE/B4	1308	1	3.0623559587716985e-8	6.328971059993469e-4	0.0019447703074610488	9.057971014492754e-5	Barbatula barbatula	Cypriniformes	ray-finned fish
SAMEA11296540	LINE/L1-Tx1	7426	69	2.8542034534996056e-7	0.005898782277347635	0.011041180659943233	0.00625	Barbatula barbatula	Cypriniformes	ray-finned fish
SAMEA11296540	LTR/Ngaro	3853	102	8.411244194901082e-6	0.17383518377602067	0.005728746173277845	0.0092391304347826091	Barbatula barbatula	Cypriniformes	ray-finned fish
SAMEA11296540	RC/Helitron	9468	212	1.6109401104034783e-5	0.33293299261708686	0.014077282317309793	0.01920289855072464	Barbatula barbatula	Cypriniformes	ray-finned fish
SAMEA11296540	LTR/ERV1	19154	392	2.0106821465426335e-5	0.4155476792259661	0.02847869301919643	0.035507246376811595	Barbatula barbatula	Cypriniformes	ray-finned fish
SAMEA11296540	DNA/hAT-Blackjack	5111	52	2.4742456488583233e-4	1	0.007599175108129527	0.004710144927536232	Barbatula barbatula	Cypriniformes	ray-finned fish
SAMEA11296540	SINE/tRNA	12391	166	0.008141016969116578	1	0.018423278960053406	0.015036231884057972	Barbatula barbatula	Cypriniformes	ray-finned fish
SAMEA11296540	LINE/L1	775	4	0.009683465632742888	1	0.0011522912754451933	3.6231884057971015e-4	Barbatula barbatula	Cypriniformes	ray-finned fish
SAMEA11296540	DNA/TcMar-Tigger	417	1	0.017737365839076553	1	6.200070475621234e-4	9.057971014492754e-5	Barbatula barbatula	Cypriniformes	ray-finned fish
SAMEA11296540	SINE/tRNA-Core-RTE	970	7	0.021450147005123616	1	0.0014422226286217258	6.340579710144927e-4	Barbatula barbatula	Cypriniformes	ray-finned fish
SAMEA11296540	PLE	701	4	0.023422295533660778	1	0.0010422660439833296	3.6231884057971015e-4	Barbatula barbatula	Cypriniformes	ray-finned fish
SAMEA11296540	LINE/other	5053	100	0.06689952756679036	1	0.0075129391159026605	0.009057971014492754	Barbatula barbatula	Cypriniformes	ray-finned fish
SAMEA11296540	SINE/tRNA-RTE	377	2	0.10173576729274515	1	5.605339494746296e-4	1.8115942028985507e-4	Barbatula barbatula	Cypriniformes	ray-finned fish
SAMEA11296540	SINE/ID	1270	23	0.5812448222028485	1	0.0018882708642779297	0.0020833333333333333	Barbatula barbatula	Cypriniformes	ray-finned fish
SAMEA11296540	DNA/hAT-Charlie	14789	246	0.8188775637368058	1	0.021988691190398663	0.022282608695652174	Barbatula barbatula	Cypriniformes	ray-finned fish
SAMEA11296540	DNA/TcMar-Tc2	97	1	1	1	1.4422226286217257e-4	9.057971014492754e-5	Barbatula barbatula	Cypriniformes	ray-finned fish
SAMEA11296540	LTR/Copia	41	0	1	1	6.0959925539681195e-5	0	Barbatula barbatula	Cypriniformes	ray-finned fish
SAMEA11296541	RC/Helitron	107234	1660	9.40008940830181e-279	1.942716478013735e-274	0.06413835136552831	0.1694396243748086	Scardinius erythrophthalmus	Cypriniformes	ray-finned fish
SAMEA11296541	DNA/other	480735	1660	5.175883815518367e-162	1.0696999081531809e-157	0.2875352065921933	0.1694396243748086	Scardinius erythrophthalmus	Cypriniformes	ray-finned fish
SAMEA11296541	LTR/DIRS	56103	767	7.676481639881681e-98	1.586498460514347e-93	0.03355609160024092	0.0782892722261917	Scardinius erythrophthalmus	Cypriniformes	ray-finned fish
SAMEA11296541	DNA/hAT-Ac	188407	614	8.585714447315771e-64	1.7744096048267504e-59	0.11268920646180403	0.0626722466061039	Scardinius erythrophthalmus	Cypriniformes	ray-finned fish
SAMEA11296541	LTR/Gypsy	36679	469	9.91000827665978e-52	2.0481014105372767e-47	0.021938289998845638	0.04787179748902725	Scardinius erythrophthalmus	Cypriniformes	ray-finned fish
SAMEA11296541	DNA/CMC-EnSpm	210991	808	5.955202004185411e-43	1.230761598204999e-38	0.12619705404036205	0.08247422680412371	Scardinius erythrophthalmus	Cypriniformes	ray-finned fish
SAMEA11296541	SINE/MIR	806	40	2.3497956895211116e-23	4.856322751533281e-19	4.820813473396108e-4	0.00408288251505563	Scardinius erythrophthalmus	Cypriniformes	ray-finned fish
SAMEA11296541	SINE/tRNA	12677	173	1.6301967443831637e-22	3.3691276116166845e-18	0.007582314193826607	0.017658466877615596	Scardinius erythrophthalmus	Cypriniformes	ray-finned fish
SAMEA11296541	SINE/5S-Deu-L2	5769	99	9.213120332247249e-20	1.904075579065539e-15	0.0034505301399531197	0.010105134224762682	Scardinius erythrophthalmus	Cypriniformes	ray-finned fish
SAMEA11296541	DNA/PiggyBac	37151	343	2.242556260491259e-15	4.634691023557285e-11	0.022220600663788934	0.03501071756660202	Scardinius erythrophthalmus	Cypriniformes	ray-finned fish
SAMEA11296541	DNA/PIF-Harbinger	92829	383	1.0846504524564613e-13	2.2416470900917687e-9	0.05552249304241778	0.03909360008165765	Scardinius erythrophthalmus	Cypriniformes	ray-finned fish
SAMEA11296541	LTR/ERV1	26816	253	1.4278109560343281e-12	2.950856902836146e-8	0.016039073709998762	0.025824231907726855	Scardinius erythrophthalmus	Cypriniformes	ray-finned fish
SAMEA11296541	SINE/ID	5694	3	4.1824640078872635e-11	8.643898365100607e-7	0.0034056714537862823	3.062161886291722e-4	Scardinius erythrophthalmus	Cypriniformes	ray-finned fish
SAMEA11296541	SINE/other	11810	126	7.72860654971048e-10	1.597271115628665e-5	0.007063747781737969	0.012861079922425233	Scardinius erythrophthalmus	Cypriniformes	ray-finned fish
SAMEA11296541	DNA/hAT-Blackjack	6833	84	1.5776618153046182e-9	3.260553673690054e-5	0.004086925367706651	0.008574053281616822	Scardinius erythrophthalmus	Cypriniformes	ray-finned fish
SAMEA11296541	SINE/tRNA-Core-RTE	3707	2	2.0637278592321698e-7	0.0042651063666751254	0.002217215328272875	2.0414412575278147e-4	Scardinius erythrophthalmus	Cypriniformes	ray-finned fish
SAMEA11296541	LINE/RTE-BovB	3863	51	2.5531389329742616e-7	0.0052765722327779065	0.002310521395499896	0.005205675206695928	Scardinius erythrophthalmus	Cypriniformes	ray-finned fish
SAMEA11296541	DNA/hAT-Tip100	30737	118	8.758963523847894e-7	0.018102149914736444	0.01838428582280101	0.012044503419414106	Scardinius erythrophthalmus	Cypriniformes	ray-finned fish
SAMEA11296541	LINE/other	13759	127	1.7254500221672789e-6	0.03565987560813115	0.00822947550626018	0.012963151985301622	Scardinius erythrophthalmus	Cypriniformes	ray-finned fish
SAMEA11296541	DNA/TcMar-Tc1	53496	243	3.2944921951484254e-5	0.6808727019713251	0.03199680366908166	0.024803511278962947	Scardinius erythrophthalmus	Cypriniformes	ray-finned fish
SAMEA11296541	LINE/L2	86711	597	7.746500133199436e-5	1	0.051863220482834975	0.06093702153720527	Scardinius erythrophthalmus	Cypriniformes	ray-finned fish
SAMEA11296541	LTR/Ngaro	10561	83	0.010392810400171454	1	0.00631670112810624	0.00847198121874043	Scardinius erythrophthalmus	Cypriniformes	ray-finned fish
SAMEA11296541	LINE/L1	2684	6	0.010453116327252796	1	0.001605342848957215	6.124323772583443e-4	Scardinius erythrophthalmus	Cypriniformes	ray-finned fish
SAMEA11296541	DNA/hAT-Charlie	48344	323	0.018377865250494854	1	0.02891531098732772	0.03296927630907421	Scardinius erythrophthalmus	Cypriniformes	ray-finned fish
SAMEA11296541	DNA/Kolobok-T2	103539	558	0.04139861362213249	1	0.06192831342704213	0.05695621108502603	Scardinius erythrophthalmus	Cypriniformes	ray-finned fish
SAMEA11296541	Retroposon/other	144	3	0.055336516343460374	1	8.612867744032748e-5	3.062161886291722e-4	Scardinius erythrophthalmus	Cypriniformes	ray-finned fish
SAMEA11296541	LINE/Rex-Babar	4023	29	0.254723896681287	1	0.002406219925989149	0.002960089823415331	Scardinius erythrophthalmus	Cypriniformes	ray-finned fish
SAMEA11296541	LTR/other	20248	127	0.43099125838705055	1	0.012110649033414937	0.012963151985301622	Scardinius erythrophthalmus	Cypriniformes	ray-finned fish
SAMEA11296541	LINE/L1-Tx1	6448	33	0.5122078817596706	1	0.003856650778716886	0.003368378074920894	Scardinius erythrophthalmus	Cypriniformes	ray-finned fish
SAMEA11296541	PLE	2034	10	0.7697033522837134	1	0.0012165675688446257	0.0010207206287639074	Scardinius erythrophthalmus	Cypriniformes	ray-finned fish
SAMEA11296541	DNA/TcMar-Tc2	927	5	1	1	5.544533610221081e-4	5.103603143819537e-4	Scardinius erythrophthalmus	Cypriniformes	ray-finned fish
SAMEA11296541	SINE/tRNA-RTE	158	0	1	1	9.45022988581371e-5	0	Scardinius erythrophthalmus	Cypriniformes	ray-finned fish
SAMEA11296543	SINE/MIR	2178	539	0	0	0.0013841094323435489	0.02335456475583864	Rutilus rutilus	Cypriniformes	ray-finned fish
SAMEA11296543	LINE/Rex-Babar	7445	576	1.4252087847571492e-211	2.9454789954576e-207	0.004731264795132104	0.024957753802157805	Rutilus rutilus	Cypriniformes	ray-finned fish
SAMEA11296543	DNA/TcMar-Tc1	54995	1714	3.883531250579485e-174	8.026094035572622e-170	0.03494908091447818	0.07426664933489319	Rutilus rutilus	Cypriniformes	ray-finned fish
SAMEA11296543	DNA/hAT-Ac	197069	1709	4.578914997989405e-138	9.463243626344704e-134	0.12523648380280572	0.07405000216647169	Rutilus rutilus	Cypriniformes	ray-finned fish
SAMEA11296543	SINE/5S-Deu-L2	7738	460	2.848424511805071e-129	5.88683893854754e-125	0.004917465008023132	0.019931539494778803	Rutilus rutilus	Cypriniformes	ray-finned fish
SAMEA11296543	DNA/CMC-EnSpm	215051	1985	1.200941173712527e-123	2.4819851237116795e-119	0.13666396581033632	0.08600892586333897	Rutilus rutilus	Cypriniformes	ray-finned fish
SAMEA11296543	LTR/Ngaro	11756	566	2.967865635158518e-122	6.133687908182109e-118	0.007470886357498054	0.02452445946531479	Rutilus rutilus	Cypriniformes	ray-finned fish
SAMEA11296543	DNA/other	429396	4793	3.2685732451442504e-114	6.755160325739622e-110	0.27287927172203424	0.20767797564885826	Rutilus rutilus	Cypriniformes	ray-finned fish
SAMEA11296543	SINE/tRNA	11651	491	2.0491951622411303e-87	4.235071641803744e-83	0.007404159318748709	0.021274751938992156	Rutilus rutilus	Cypriniformes	ray-finned fish
SAMEA11296543	LINE/L2	74402	1589	6.337489826818161e-47	1.3097690225085093e-42	0.04728214416217848	0.06885047012435548	Rutilus rutilus	Cypriniformes	ray-finned fish
SAMEA11296543	DNA/Kolobok-T2	85950	1729	2.2200392273677467e-37	4.588155071200922e-33	0.054620847433392114	0.07491659084015771	Rutilus rutilus	Cypriniformes	ray-finned fish
SAMEA11296543	DNA/hAT-Tip100	20499	119	1.2834637266432044e-32	2.6525344838535105e-28	0.013027024450693484	0.005156202608431908	Rutilus rutilus	Cypriniformes	ray-finned fish
SAMEA11296543	LTR/DIRS	55248	1103	5.888186459782039e-23	1.2169114956431542e-18	0.035109861303083745	0.047792365353784824	Rutilus rutilus	Cypriniformes	ray-finned fish
SAMEA11296543	LINE/RTE-BovB	2543	105	2.1380801452085125e-19	4.418770236102433e-15	0.0016160653289484137	0.004549590536851683	Rutilus rutilus	Cypriniformes	ray-finned fish
SAMEA11296543	LTR/other	17391	140	5.116808425312228e-15	1.0574907972592781e-10	0.011051904103712883	0.006066120715802244	Rutilus rutilus	Cypriniformes	ray-finned fish
SAMEA11296543	RC/Helitron	62889	717	1.3175173236084808e-12	2.7229130527016472e-8	0.039965683237214625	0.03106720395164435	Rutilus rutilus	Cypriniformes	ray-finned fish
SAMEA11296543	SINE/other	10104	71	3.54385526322846e-12	7.324085672514258e-8	0.006421047614508364	0.003076389791585424	Rutilus rutilus	Cypriniformes	ray-finned fish
SAMEA11296543	LTR/ERV1	28339	287	2.7846946221169614e-11	5.755128375529124e-7	0.018009310010644552	0.0124355474673946	Rutilus rutilus	Cypriniformes	ray-finned fish
SAMEA11296543	DNA/PIF-Harbinger	109866	1860	4.3655747011782964e-10	9.022333234925185e-6	0.06981936037367141	0.08059274665280125	Rutilus rutilus	Cypriniformes	ray-finned fish
SAMEA11296543	SINE/tRNA-RTE	1876	2	8.752988969461863e-10	1.8089802303186834e-5	0.001192189758988291	8.665886736860349e-5	Rutilus rutilus	Cypriniformes	ray-finned fish
SAMEA11296543	LINE/L1-Tx1	8887	205	1.7556630717744517e-9	3.6284288704362595e-5	0.005647649460623103	0.008882533905281858	Rutilus rutilus	Cypriniformes	ray-finned fish
SAMEA11296543	DNA/hAT-Blackjack	3564	99	9.503652527007909e-9	1.9641198677567245e-4	0.002264906343834898	0.004289613934745873	Rutilus rutilus	Cypriniformes	ray-finned fish
SAMEA11296543	LINE/L1	4542	25	1.2144190896568202e-8	2.50983993259375e-4	0.0028864210476145084	0.0010832358421075437	Rutilus rutilus	Cypriniformes	ray-finned fish
SAMEA11296543	DNA/TcMar-Tc2	741	34	2.2693634798110528e-8	4.690093503725503e-4	4.7090224488823224e-4	0.0014732007452662593	Rutilus rutilus	Cypriniformes	ray-finned fish
SAMEA11296543	SINE/tRNA-Core-RTE	2309	51	0.005582299621858796	1	0.0014673593568784455	0.002209801117899389	Rutilus rutilus	Cypriniformes	ray-finned fish
SAMEA11296543	LTR/Gypsy	39874	523	0.009984508980061188	1	0.02533975183896541	0.022661293816889812	Rutilus rutilus	Cypriniformes	ray-finned fish
SAMEA11296543	Retroposon/other	175	7	0.017357159565882088	1	1.1121173124890774e-4	3.0330603579011223e-4	Rutilus rutilus	Cypriniformes	ray-finned fish
SAMEA11296543	LINE/other	10945	191	0.018690181516202622	1	0.006955499420110259	0.008275921833701634	Rutilus rutilus	Cypriniformes	ray-finned fish
SAMEA11296543	DNA/PiggyBac	39360	526	0.0318761623445755	1	0.02501310709689719	0.022791282117942718	Rutilus rutilus	Cypriniformes	ray-finned fish
SAMEA11296543	DNA/hAT-Charlie	47477	733	0.16299117555860657	1	0.0301714249400251	0.03176047489059318	Rutilus rutilus	Cypriniformes	ray-finned fish
SAMEA11296543	SINE/Alu	312	2	0.33975018152571645	1	1.982746294266241e-4	8.665886736860349e-5	Rutilus rutilus	Cypriniformes	ray-finned fish
SAMEA11296543	SINE/ID	6704	92	0.5751222338378544	1	0.0042603625502438715	0.00398630789895576	Rutilus rutilus	Cypriniformes	ray-finned fish
SAMEA11296543	PLE	2156	34	0.6536122551144862	1	0.0013701285289865433	0.0014732007452662593	Rutilus rutilus	Cypriniformes	ray-finned fish
SAMEA11296543	LTR/Copia	143	2	1	1	9.087587182053604e-5	8.665886736860349e-5	Rutilus rutilus	Cypriniformes	ray-finned fish
SAMEA11296544	SINE/MIR	3845	1520	0	0	0.002201682096573965	0.05047653837213164	Leuciscus leuciscus	Cypriniformes	ray-finned fish
SAMEA11296544	DNA/CMC-EnSpm	203343	1655	8.285707972841289e-290	1.7124072667471093e-285	0.11643605788391151	0.054959651977551226	Leuciscus leuciscus	Cypriniformes	ray-finned fish
SAMEA11296544	LTR/DIRS	55617	2188	7.502792537345966e-258	1.5506021336932908e-253	0.03184680186349915	0.07265964865672633	Leuciscus leuciscus	Cypriniformes	ray-finned fish
SAMEA11296544	LINE/Rex-Babar	13470	833	1.585349568808065e-200	3.276441953855628e-196	0.007713044952106973	0.0276624713578853	Leuciscus leuciscus	Cypriniformes	ray-finned fish
SAMEA11296544	LTR/ERVK	31432	61	9.525457794863247e-153	1.9686263624643873e-148	0.017998250106505298	0.0020257031846710725	Leuciscus leuciscus	Cypriniformes	ray-finned fish
SAMEA11296544	LINE/L2	114523	3087	2.585882849888136e-125	5.34424408586381e-121	0.065576915148489	0.10251386444392788	Leuciscus leuciscus	Cypriniformes	ray-finned fish
SAMEA11296544	DNA/hAT-Ac	204820	2381	3.0834113317872327e-103	6.3724861994046734e-99	0.1172818015657424	0.07906884070002988	Leuciscus leuciscus	Cypriniformes	ray-finned fish
SAMEA11296544	SINE/5S-Deu-L2	8465	475	6.920394712715465e-101	1.430237975276905e-96	0.004847136267229809	0.015773918241291138	Leuciscus leuciscus	Cypriniformes	ray-finned fish
SAMEA11296544	SINE/tRNA	12409	502	3.375636895542484e-62	6.976428772017651e-58	0.007105506667460685	0.016670540962375052	Leuciscus leuciscus	Cypriniformes	ray-finned fish
SAMEA11296544	DNA/other	460019	6864	6.206734146990592e-45	1.2827457461585455e-40	0.2634110783833183	0.22794142064888917	Leuciscus leuciscus	Cypriniformes	ray-finned fish
SAMEA11296544	LINE/RTE-BovB	3482	172	2.259844961574779e-31	4.6704215820865954e-27	0.0019938249831652917	0.0057118188157938435	Leuciscus leuciscus	Cypriniformes	ray-finned fish
SAMEA11296544	SINE/ID	5913	13	3.5996816414391735e-28	7.43946204836234e-24	0.003385837772962771	4.3170723607744164e-4	Leuciscus leuciscus	Cypriniformes	ray-finned fish
SAMEA11296544	DNA/PiggyBac	42948	1050	6.487106890921486e-27	1.3406903811467436e-22	0.02459241682279809	0.03486866137548567	Leuciscus leuciscus	Cypriniformes	ray-finned fish
SAMEA11296544	Retroposon/other	202	39	4.422055219343032e-26	9.139061521816245e-22	1.156670438252122e-4	0.001295121708232325	Leuciscus leuciscus	Cypriniformes	ray-finned fish
SAMEA11296544	DNA/PIF-Harbinger	129157	2707	2.909828820609472e-24	6.013743223553596e-20	0.07395647712541056	0.08989472985089496	Leuciscus leuciscus	Cypriniformes	ray-finned fish
SAMEA11296544	DNA/Kolobok-T2	99681	1330	2.8919121771435745e-23	5.976714896502626e-19	0.05707825047297514	0.04416697107561518	Leuciscus leuciscus	Cypriniformes	ray-finned fish
SAMEA11296544	LTR/Gypsy	47503	566	6.3626589077229825e-21	1.3149707164591088e-16	0.02720065140014384	0.018795868893833226	Leuciscus leuciscus	Cypriniformes	ray-finned fish
SAMEA11296544	LTR/other	20699	215	8.107439338762357e-16	1.6755644881420162e-11	0.011852436337317166	0.007139773519742304	Leuciscus leuciscus	Cypriniformes	ray-finned fish
SAMEA11296544	LTR/Ngaro	8332	245	2.221120908095424e-14	4.5903905807608124e-10	0.00477097925322608	0.008136020987613323	Leuciscus leuciscus	Cypriniformes	ray-finned fish
SAMEA11296544	DNA/hAT-Charlie	48836	631	2.5053294665725847e-14	5.177764408565561e-10	0.02796393936756467	0.020954405074220438	Leuciscus leuciscus	Cypriniformes	ray-finned fish
SAMEA11296544	LINE/L1-Tx1	19695	214	4.1275528422785273e-13	8.530413459137032e-9	0.01127753677295819	0.00710656527081327	Leuciscus leuciscus	Cypriniformes	ray-finned fish
SAMEA11296544	DNA/TcMar-Tc2	1549	64	1.4792360304243023e-9	3.057137104077906e-5	8.869715390359095e-4	0.0021253279314581743	Leuciscus leuciscus	Cypriniformes	ray-finned fish
SAMEA11296544	DNA/TcMar-Tigger	1610	3	1.0221313598930528e-8	2.1124388814909722e-4	9.219006958346122e-4	9.962474678710192e-5	Leuciscus leuciscus	Cypriniformes	ray-finned fish
SAMEA11296544	LINE/L1	4995	38	1.065118315062969e-8	2.201280021740638e-4	0.002860182593598688	0.0012619134593032909	Leuciscus leuciscus	Cypriniformes	ray-finned fish
SAMEA11296544	DNA/hAT-Tip100	24475	313	3.197083924416259e-8	6.607413346591082e-4	0.014014608404069647	0.010394181914787633	Leuciscus leuciscus	Cypriniformes	ray-finned fish
SAMEA11296544	PLE	5599	54	4.026086254628778e-6	0.08320712462441295	0.0032060385068186296	0.0017932454421678344	Leuciscus leuciscus	Cypriniformes	ray-finned fish
SAMEA11296544	SINE/other	14499	182	7.94020431233217e-6	0.16410020252296895	0.008302259744662139	0.006043901305084183	Leuciscus leuciscus	Cypriniformes	ray-finned fish
SAMEA11296544	DNA/hAT-Blackjack	6178	67	6.636336250799698e-5	1	0.0035375791918423813	0.002224952678245276	Leuciscus leuciscus	Cypriniformes	ray-finned fish
SAMEA11296544	RC/Helitron	53805	1028	0.0011121519285242929	1	0.030809234123839322	0.03413807989904692	Leuciscus leuciscus	Cypriniformes	ray-finned fish
SAMEA11296544	SINE/tRNA-Core-RTE	366	0	0.0036477912836694625	1	2.0957494079221618e-4	0	Leuciscus leuciscus	Cypriniformes	ray-finned fish
SAMEA11296544	SINE/tRNA-RTE	336	0	0.00528351543596884	1	1.9239666695678863e-4	0	Leuciscus leuciscus	Cypriniformes	ray-finned fish
SAMEA11296544	LTR/Copia	707	4	0.012893748329090599	1	4.0483465338824273e-4	1.328329957161359e-4	Leuciscus leuciscus	Cypriniformes	ray-finned fish
SAMEA11296544	SINE/B2	1216	30	0.06067260295955276	1	6.962926994626636e-4	9.96247467871019e-4	Leuciscus leuciscus	Cypriniformes	ray-finned fish
SAMEA11296544	LTR/ERV1	19019	294	0.06426836625070552	1	0.010890453002533223	0.009763225185135989	Leuciscus leuciscus	Cypriniformes	ray-finned fish
SAMEA11296544	LINE/other	22981	366	0.13214295039027393	1	0.013159130367065355	0.012154219108026434	Leuciscus leuciscus	Cypriniformes	ray-finned fish
SAMEA11296544	DNA/TcMar-Tc1	54666	922	0.5150319682615738	1	0.031302250582916094	0.03061800551256932	Leuciscus leuciscus	Cypriniformes	ray-finned fish
SAMEA11296545	DNA/TcMar-Tc1	9594	1019	1e-323	2.04217e-319	0.06052538609064298	0.25398803589232305	Pungitius pungitius	Perciformes	ray-finned fish
SAMEA11296545	LTR/Gypsy	11312	737	2.0606004109192795e-117	4.258642869246875e-113	0.07136368224487737	0.1836989032901296	Pungitius pungitius	Perciformes	ray-finned fish
SAMEA11296545	LINE/Rex-Babar	9456	43	4.263085184223522e-56	8.810518150234753e-52	0.059654789542747555	0.010717846460618146	Pungitius pungitius	Perciformes	ray-finned fish
SAMEA11296545	DNA/hAT-Charlie	8819	37	1.1881916941045254e-54	2.455635774205823e-50	0.05563616634702735	0.009222333000997009	Pungitius pungitius	Perciformes	ray-finned fish
SAMEA11296545	DNA/other	19038	230	3.1435191250551196e-40	6.496710975751416e-36	0.12010447158574745	0.05732801595214357	Pungitius pungitius	Perciformes	ray-finned fish
SAMEA11296545	SINE/ID	1105	105	4.664120597953135e-28	9.639338039789744e-24	0.006971081053800343	0.026171485543369892	Pungitius pungitius	Perciformes	ray-finned fish
SAMEA11296545	LTR/other	6426	313	5.0149885268197276e-26	1.036447678837833e-21	0.04053951751286969	0.0780159521435693	Pungitius pungitius	Perciformes	ray-finned fish
SAMEA11296545	DNA/CMC-EnSpm	8357	83	3.717007842525069e-24	7.681940108146561e-20	0.05272156051276875	0.020687936191425723	Pungitius pungitius	Perciformes	ray-finned fish
SAMEA11296545	SINE/tRNA-Core-RTE	2673	5	1.136824999603122e-22	2.3494762266797722e-18	0.016863076612496215	0.0012462612163509472	Pungitius pungitius	Perciformes	ray-finned fish
SAMEA11296545	SINE/tRNA	3719	23	3.2729816866513623e-18	6.764271251802371e-14	0.02346194609871808	0.005732801595214357	Pungitius pungitius	Perciformes	ray-finned fish
SAMEA11296545	LINE/L1	7547	101	7.578726114136127e-13	1.5662953260085133e-8	0.0476115372968608	0.025174476570289133	Pungitius pungitius	Perciformes	ray-finned fish
SAMEA11296545	LINE/RTE-BovB	3469	31	5.433563346103334e-12	1.1229545367391761e-7	0.021884778439487232	0.007726819541375872	Pungitius pungitius	Perciformes	ray-finned fish
SAMEA11296545	LTR/Ngaro	1732	7	1.698323623309752e-11	3.509925432294264e-7	0.010926617543151306	0.001744765702891326	Pungitius pungitius	Perciformes	ray-finned fish
SAMEA11296545	DNA/hAT-Ac	12782	224	2.470058597994301e-9	5.1048701044748216e-5	0.08063742808115473	0.05583250249252243	Pungitius pungitius	Perciformes	ray-finned fish
SAMEA11296545	SINE/other	1362	70	1.2278711042559814e-7	0.0025376412111658368	0.008592409407489654	0.01744765702891326	Pungitius pungitius	Perciformes	ray-finned fish
SAMEA11296545	DNA/Kolobok-T2	706	1	6.555335301257027e-7	0.013547911467107899	0.004453921469667912	2.492522432701894e-4	Pungitius pungitius	Perciformes	ray-finned fish
SAMEA11296545	SINE/5S-Deu-L2	5765	91	1.1809057301030162e-6	0.024405778724039037	0.036369486221863326	0.022681954137587237	Pungitius pungitius	Perciformes	ray-finned fish
SAMEA11296545	LTR/DIRS	4316	62	1.197564554194885e-6	0.02475006664154569	0.027228222468961342	0.015453639082751745	Pungitius pungitius	Perciformes	ray-finned fish
SAMEA11296545	LTR/Copia	110	13	1.2196843434672984e-5	0.2520721632643866	6.939537700615726e-4	0.0032402791625124627	Pungitius pungitius	Perciformes	ray-finned fish
SAMEA11296545	RC/Helitron	4867	78	1.7545174160245625e-5	0.36260611436979634	0.030704299989906127	0.019441674975074777	Pungitius pungitius	Perciformes	ray-finned fish
SAMEA11296545	DNA/PiggyBac	1879	22	5.537799338552242e-5	1	0.011853992126779045	0.005483549351944167	Pungitius pungitius	Perciformes	ray-finned fish
SAMEA11296545	DNA/TcMar-Tigger	772	4	6.112288718144207e-5	1	0.004870293731704855	9.970089730807576e-4	Pungitius pungitius	Perciformes	ray-finned fish
SAMEA11296545	DNA/hAT-Blackjack	728	4	1.6719714468196002e-4	1	0.004592712223680226	9.970089730807576e-4	Pungitius pungitius	Perciformes	ray-finned fish
SAMEA11296545	LINE/L2	17455	374	6.059165116107022e-4	1	0.11011784596749773	0.09322033898305085	Pungitius pungitius	Perciformes	ray-finned fish
SAMEA11296545	DNA/hAT-Tip100	3938	72	0.004530433948150422	1	0.0248435449682043	0.01794616151545364	Pungitius pungitius	Perciformes	ray-finned fish
SAMEA11296545	DNA/TcMar-Tc2	386	2	0.007699418327868972	1	0.0024351468658524275	4.985044865403788e-4	Pungitius pungitius	Perciformes	ray-finned fish
SAMEA11296545	PLE	168	0	0.024268422385293975	1	0.001059856667003129	0	Pungitius pungitius	Perciformes	ray-finned fish
SAMEA11296545	LINE/other	1561	31	0.1939480437605944	1	0.009847834864237407	0.007726819541375872	Pungitius pungitius	Perciformes	ray-finned fish
SAMEA11296545	DNA/PIF-Harbinger	6102	168	0.2802899676126128	1	0.03849550822650651	0.04187437686939183	Pungitius pungitius	Perciformes	ray-finned fish
SAMEA11296545	SINE/B4	107	4	0.356331423682033	1	6.750277581508025e-4	9.970089730807576e-4	Pungitius pungitius	Perciformes	ray-finned fish
SAMEA11296545	LTR/ERV1	1448	39	0.6743508409404073	1	0.009134955082265065	0.009720837487537388	Pungitius pungitius	Perciformes	ray-finned fish
SAMEA11296545	LTR/ERVL-MaLR	90	1	0.7301519864804206	1	5.677803573231048e-4	2.492522432701894e-4	Pungitius pungitius	Perciformes	ray-finned fish
SAMEA11296545	LINE/L1-Tx1	723	18	1	1	0.004561168870495609	0.00448654037886341	Pungitius pungitius	Perciformes	ray-finned fish
SAMEA11296546	LTR/Ngaro	4154	472	3.126103569306667e-222	6.46071824668609e-218	0.0211599784019479	0.1428139183055976	Gasterosteus aculeatus	Perciformes	ray-finned fish
SAMEA11296546	LTR/Gypsy	16481	838	6.953352148926665e-181	1.437049288618674e-176	0.08395223977912936	0.25355521936459907	Gasterosteus aculeatus	Perciformes	ray-finned fish
SAMEA11296546	SINE/other	13655	1	1.0568216093801572e-100	2.1841332201059707e-96	0.06955693429913302	3.02571860816944e-4	Gasterosteus aculeatus	Perciformes	ray-finned fish
SAMEA11296546	DNA/hAT-Ac	20361	56	5.125788011366216e-87	1.0593466083090559e-82	0.10371649500290352	0.016944024205748864	Gasterosteus aculeatus	Perciformes	ray-finned fish
SAMEA11296546	LINE/L1	5062	291	3.933706935169659e-69	8.129792122915135e-65	0.025785221634728038	0.08804841149773071	Gasterosteus aculeatus	Perciformes	ray-finned fish
SAMEA11296546	DNA/hAT-Charlie	22516	149	1.7259158130987174e-44	3.5669502109311192e-40	0.11469380686043787	0.04508320726172466	Gasterosteus aculeatus	Perciformes	ray-finned fish
SAMEA11296546	DNA/other	18722	116	4.303141343047867e-40	8.893302213677028e-36	0.09536762533492263	0.03509833585476551	Gasterosteus aculeatus	Perciformes	ray-finned fish
SAMEA11296546	DNA/TcMar-Tc1	10440	46	6.140977293166957e-32	1.2691557771788148e-27	0.05318010941654696	0.013918305597579426	Gasterosteus aculeatus	Perciformes	ray-finned fish
SAMEA11296546	DNA/TcMar-Tigger	577	63	4.1882654560306774e-29	8.655888217978601e-25	0.002939168882504559	0.019062027231467472	Gasterosteus aculeatus	Perciformes	ray-finned fish
SAMEA11296546	LINE/Rex-Babar	10688	69	1.6362947438600929e-21	3.381730347135654e-17	0.05444339170920057	0.020877458396369137	Gasterosteus aculeatus	Perciformes	ray-finned fish
SAMEA11296546	DNA/hAT-Tip100	3454	9	3.2726095560153332e-15	6.76350216941689e-11	0.01759426225332885	0.0027231467473524964	Gasterosteus aculeatus	Perciformes	ray-finned fish
SAMEA11296546	LINE/RTE-BovB	2898	107	6.164308535071142e-13	1.273977644943153e-8	0.014762064855282864	0.03237518910741301	Gasterosteus aculeatus	Perciformes	ray-finned fish
SAMEA11296546	DNA/PIF-Harbinger	7841	64	5.4000646487588145e-11	1.1160313609589843e-6	0.03994111474474566	0.019364599092284416	Gasterosteus aculeatus	Perciformes	ray-finned fish
SAMEA11296546	LINE/L2	20315	451	3.0652643363348815e-9	6.3349818039033e-5	0.10348217651313711	0.13645990922844176	Gasterosteus aculeatus	Perciformes	ray-finned fish
SAMEA11296546	DNA/PiggyBac	867	42	5.423022850741687e-9	1.1207761325627845e-4	0.004416394144075308	0.012708018154311648	Gasterosteus aculeatus	Perciformes	ray-finned fish
SAMEA11296546	LINE/L1-Tx1	740	38	6.583720045856761e-9	1.3606574218772167e-4	0.0037694713571115664	0.011497730711043872	Gasterosteus aculeatus	Perciformes	ray-finned fish
SAMEA11296546	RC/Helitron	1342	2	8.0401443487003e-8	0.001661656632545891	0.006835987244923948	6.05143721633888e-4	Gasterosteus aculeatus	Perciformes	ray-finned fish
SAMEA11296546	SINE/tRNA-Core-RTE	1479	3	1.020730836763864e-7	0.0021095444203398776	0.00753384883401082	9.07715582450832e-4	Gasterosteus aculeatus	Perciformes	ray-finned fish
SAMEA11296546	DNA/hAT-Blackjack	1287	2	2.462834078763562e-7	0.005089939190580654	0.006555823833246738	6.05143721633888e-4	Gasterosteus aculeatus	Perciformes	ray-finned fish
SAMEA11296546	SINE/tRNA	920	0	3.781021957321955e-7	0.007814238079197285	0.004686369795327893	0	Gasterosteus aculeatus	Perciformes	ray-finned fish
SAMEA11296546	PLE	1589	6	4.140364571585344e-6	0.08556891460095431	0.00809417565736524	0.001815431164901664	Gasterosteus aculeatus	Perciformes	ray-finned fish
SAMEA11296546	LTR/ERVK	725	28	1.324422217809027e-4	1	0.0036930631539268725	0.008472012102874432	Gasterosteus aculeatus	Perciformes	ray-finned fish
SAMEA11296546	DNA/TcMar-Tc2	966	4	5.937253992904644e-4	1	0.004920688285094288	0.001210287443267776	Gasterosteus aculeatus	Perciformes	ray-finned fish
SAMEA11296546	DNA/Kolobok-T2	428	0	0.0017430105823646196	1	0.002180180730869933	0	Gasterosteus aculeatus	Perciformes	ray-finned fish
SAMEA11296546	LTR/other	5178	115	0.0037776700911048983	1	0.026376111739356337	0.03479576399394856	Gasterosteus aculeatus	Perciformes	ray-finned fish
SAMEA11296546	SINE/ID	873	6	0.022849439411156292	1	0.004446957425349185	0.001815431164901664	Gasterosteus aculeatus	Perciformes	ray-finned fish
SAMEA11296546	LTR/DIRS	577	3	0.03152547607769905	1	0.002939168882504559	9.07715582450832e-4	Gasterosteus aculeatus	Perciformes	ray-finned fish
SAMEA11296546	SINE/5S-Deu-L2	6769	92	0.03825679761133784	1	0.0344804751571462	0.02783661119515885	Gasterosteus aculeatus	Perciformes	ray-finned fish
SAMEA11296546	LTR/ERV1	3327	45	0.15258063974871838	1	0.01694733946636511	0.01361573373676248	Gasterosteus aculeatus	Perciformes	ray-finned fish
SAMEA11296546	LINE/other	2159	30	0.3531646707699121	1	0.01099768737838361	0.009077155824508321	Gasterosteus aculeatus	Perciformes	ray-finned fish
SAMEA11296546	LTR/Copia	112	3	0.4436621663904073	1	5.705145837790478e-4	9.07715582450832e-4	Gasterosteus aculeatus	Perciformes	ray-finned fish
SAMEA11296546	DNA/CMC-EnSpm	9621	152	0.46422388106688284	1	0.049008221522662675	0.04599092284417549	Gasterosteus aculeatus	Perciformes	ray-finned fish
SAMEA11296546	LTR/ERVL-MaLR	87	1	1	1	4.4316757847122465e-4	3.02571860816944e-4	Gasterosteus aculeatus	Perciformes	ray-finned fish
SAMEA11296546	SINE/Alu	104	1	1	1	0.00052976354208054445	3.02571860816944e-4	Gasterosteus aculeatus	Perciformes	ray-finned fish
SAMEA11296547	SINE/MIR	1866	390	4.496e-321	9.291878e-317	0.0011910650968777626	0.021735495736498914	Squalius cephalus	Cypriniformes	ray-finned fish
SAMEA11296547	DNA/hAT-Charlie	40554	909	1.3475075656082558e-75	2.7848938858425824e-71	0.025885559452722823	0.050660424678147464	Squalius cephalus	Cypriniformes	ray-finned fish
SAMEA11296547	DNA/CMC-EnSpm	235470	1972	2.062107927293702e-55	4.2617584533378944e-51	0.15030015989378712	0.1099035835701945	Squalius cephalus	Cypriniformes	ray-finned fish
SAMEA11296547	DNA/hAT-Ac	206483	1686	8.566735347990359e-55	1.7704871943691676e-50	0.1317977997848934	0.0939642200300953	Squalius cephalus	Cypriniformes	ray-finned fish
SAMEA11296547	DNA/other	423185	4061	8.068043597566066e-41	1.667422570308979e-36	0.2701183724663537	0.22632781586133868	Squalius cephalus	Cypriniformes	ray-finned fish
SAMEA11296547	DNA/TcMar-Tc1	54427	959	1.564531368186996e-36	3.233416978632065e-32	0.03474067525603751	0.053447026695647326	Squalius cephalus	Cypriniformes	ray-finned fish
SAMEA11296547	DNA/Kolobok-T2	85645	1380	8.161254483470357e-35	1.6866864640988185e-30	0.054667079433063225	0.07691021568299615	Squalius cephalus	Cypriniformes	ray-finned fish
SAMEA11296547	SINE/5S-Deu-L2	4881	170	3.2741938210740025e-34	6.766776370013641e-30	0.003115535229292797	0.009474446859499526	Squalius cephalus	Cypriniformes	ray-finned fish
SAMEA11296547	LTR/Ngaro	8808	209	7.289869735170815e-21	1.5065973781677525e-16	0.005622133640567703	0.011647996433149418	Squalius cephalus	Cypriniformes	ray-finned fish
SAMEA11296547	RC/Helitron	75847	1126	1.4244387754861813e-17	2.943887617297291e-13	0.0484130302266279	0.06275427743409687	Squalius cephalus	Cypriniformes	ray-finned fish
SAMEA11296547	DNA/PiggyBac	40454	632	6.313625824442391e-14	1.3048370491375088e-9	0.025821729597584678	0.03522264950119824	Squalius cephalus	Cypriniformes	ray-finned fish
SAMEA11296547	LINE/L1-Tx1	11262	54	1.332352680341093e-13	2.753573284460937e-9	0.007188518285657751	0.0030095301788998496	Squalius cephalus	Cypriniformes	ray-finned fish
SAMEA11296547	DNA/hAT-Tip100	20194	128	1.7284647634537016e-13	3.572218126629765e-9	0.012889800946596752	0.007133701164799644	Squalius cephalus	Cypriniformes	ray-finned fish
SAMEA11296547	DNA/hAT-Blackjack	2818	79	4.128213338532276e-12	8.531778506744656e-8	0.0017987253177928913	0.00440283118764978	Squalius cephalus	Cypriniformes	ray-finned fish
SAMEA11296547	LTR/DIRS	46917	692	1.1048426773591373e-10	2.283378361298129e-6	0.02994705313516291	0.03856657192219807	Squalius cephalus	Cypriniformes	ray-finned fish
SAMEA11296547	LINE/L1	8804	46	1.6592273943615615e-9	3.4291252559270393e-5	0.005619580446362177	0.002563673856099872	Squalius cephalus	Cypriniformes	ray-finned fish
SAMEA11296547	LINE/other	12886	219	4.0219686708767734e-8	8.312202652101027e-4	0.008225115133101205	0.01220531683664939	Squalius cephalus	Cypriniformes	ray-finned fish
SAMEA11296547	LINE/L2	74848	1018	4.944504003276477e-8	0.0010218806423571496	0.047775369973797846	0.05673521707629716	Squalius cephalus	Cypriniformes	ray-finned fish
SAMEA11296547	DNA/TcMar-Tigger	2168	3	1.2264493025326543e-7	0.0025347027735442367	0.0013838312593949568	1.6719612104999163e-4	Squalius cephalus	Cypriniformes	ray-finned fish
SAMEA11296547	SINE/tRNA	19423	148	1.306478317057621e-7	0.0027000987378629853	0.012397672763481664	0.008248341971799588	Squalius cephalus	Cypriniformes	ray-finned fish
SAMEA11296547	LTR/ERV1	18778	143	2.0625213270458126e-7	0.004262612826605581	0.011985970197840637	0.007969681770049602	Squalius cephalus	Cypriniformes	ray-finned fish
SAMEA11296547	LTR/other	18384	144	1.3899412002591889e-6	0.028725914785756656	0.011734480568596349	0.008025413810399598	Squalius cephalus	Cypriniformes	ray-finned fish
SAMEA11296547	LINE/Rex-Babar	7812	136	4.53415549162602e-6	0.09370739154543496	0.0049863882833917905	0.007579557487599621	Squalius cephalus	Cypriniformes	ray-finned fish
SAMEA11296547	DNA/TcMar-Tc2	1007	0	1.8142990000956248e-5	0.3749611743497628	6.427666412411076e-4	0	Squalius cephalus	Cypriniformes	ray-finned fish
SAMEA11296547	SINE/tRNA-Core-RTE	2817	13	2.3781344538707718e-4	1	0.0017980870192415097	7.245165245499638e-4	Squalius cephalus	Cypriniformes	ray-finned fish
SAMEA11296547	SINE/ID	4839	31	5.197090492533428e-4	1	0.0030887266901347766	0.0017276932508499135	Squalius cephalus	Cypriniformes	ray-finned fish
SAMEA11296547	LTR/Gypsy	31364	423	9.82828288137998e-4	1	0.02001959576552741	0.02357465306804882	Squalius cephalus	Cypriniformes	ray-finned fish
SAMEA11296547	PLE	4187	28	0.002710291237469009	1	0.0026725560346340794	0.001560497129799922	Squalius cephalus	Cypriniformes	ray-finned fish
SAMEA11296547	LTR/ERVK	587	2	0.07605093342409754	1	3.746812496609039e-4	1.1146408069999443e-4	Squalius cephalus	Cypriniformes	ray-finned fish
SAMEA11296547	LINE/RTE-BovB	4012	54	0.23451976825582352	1	0.002560853788142328	0.0030095301788998496	Squalius cephalus	Cypriniformes	ray-finned fish
SAMEA11296547	LTR/Copia	335	5	0.44356254924785127	1	2.1383001471278162e-4	2.786602017499861e-4	Squalius cephalus	Cypriniformes	ray-finned fish
SAMEA11296547	SINE/other	6449	80	0.4813934793105685	1	0.004116387357858891	0.0044585632279997775	Squalius cephalus	Cypriniformes	ray-finned fish
SAMEA11296547	DNA/PIF-Harbinger	88532	995	0.5582952764427436	1	0.056509847350901435	0.05545338014824723	Squalius cephalus	Cypriniformes	ray-finned fish
SAMEA11296547	Retroposon/other	622	8	0.7037298733360747	1	3.970216989592542e-4	4.4585632279997773e-4	Squalius cephalus	Cypriniformes	ray-finned fish
SAMEA113398841	DNA/hAT-Charlie	149059	77	0	0	0.03297580909741114	0.0015421590226316843	Mustela nivalis	Carnivora	mammal
SAMEA113398841	LINE/L1	1972165	28708	0	0	0.4362952693134654	0.5749649509313038	Mustela nivalis	Carnivora	mammal
SAMEA113398841	LINE/L2	166698	65	0	0	0.036878024305276716	0.0013018225515722011	Mustela nivalis	Carnivora	mammal
SAMEA113398841	LTR/ERVL	115018	128	0	0	0.025445035930510968	0.0025635890246344883	Mustela nivalis	Carnivora	mammal
SAMEA113398841	LTR/ERVL-MaLR	162440	110	0	0	0.035936041633067885	0.0022030843180452634	Mustela nivalis	Carnivora	mammal
SAMEA113398841	SINE/MIR	206641	32	0	0	0.045714476601199094	6.408972561586221e-4	Mustela nivalis	Carnivora	mammal
SAMEA113398841	SINE/tRNA	1446029	19289	8.345436623387972e-213	1.7247513869555923e-208	0.31990001444609406	0.3863208491888644	Mustela nivalis	Carnivora	mammal
SAMEA113398841	DNA/TcMar-Tigger	52384	62	6.441642941996563e-166	1.3312943468224295e-161	0.011588731869654199	0.0012417384338073302	Mustela nivalis	Carnivora	mammal
SAMEA113398841	DNA/hAT-Tip100	37572	16	8.496571519960566e-152	1.75598643603025e-147	0.008311924133450053	3.2044862807931103e-4	Mustela nivalis	Carnivora	mammal
SAMEA113398841	DNA/TcMar-Mariner	16947	4	1.2590722540992878e-73	2.602124627546998e-69	0.003749126431639999	8.011215701982776e-5	Mustela nivalis	Carnivora	mammal
SAMEA113398841	LTR/ERVK	7038	288	1.505255649958532e-73	3.110911851769298e-69	0.0015569924957740198	0.005768075305427598	Mustela nivalis	Carnivora	mammal
SAMEA113398841	LINE/CR1	15084	1	3.011404837450465e-70	6.223670377558876e-66	0.003336981359229229	2.002803925495694e-5	Mustela nivalis	Carnivora	mammal
SAMEA113398841	DNA/hAT-Blackjack	11622	4	6.159971305421572e-49	1.2730812696914761e-44	0.0025710950249908577	8.011215701982776e-5	Mustela nivalis	Carnivora	mammal
SAMEA113398841	LTR/Gypsy	10043	1	2.2995061628469703e-46	4.752389386755833e-42	0.002221778294268042	2.002803925495694e-5	Mustela nivalis	Carnivora	mammal
SAMEA113398841	LTR/other	8394	3	2.2272619481068045e-35	4.603082268152333e-31	0.001856975704678477	6.008411776487082e-5	Mustela nivalis	Carnivora	mammal
SAMEA113398841	LINE/other	7882	3	5.354411362458107e-33	1.106596196279217e-28	0.0017437077083959681	6.008411776487082e-5	Mustela nivalis	Carnivora	mammal
SAMEA113398841	DNA/other	15663	74	3.625982072626824e-17	7.493817149497857e-13	0.0034650715347127694	0.0014820749048668135	Mustela nivalis	Carnivora	mammal
SAMEA113398841	LTR/ERV1	92290	807	4.600055467897084e-12	9.506934635502904e-8	0.02041699878303272	0.01616262767875025	Mustela nivalis	Carnivora	mammal
SAMEA113398841	DNA/hAT-Ac	1379	0	4.209048371206358e-7	0.00869884026877218	3.0507141967496066e-4	0	Mustela nivalis	Carnivora	mammal
SAMEA113398841	RC/Helitron	1309	0	1.4385939868128849e-6	0.029731421925461892	2.895855608082114e-4	0	Mustela nivalis	Carnivora	mammal
SAMEA113398841	LINE/RTE-BovB	724	0	8.752829319074579e-4	1	1.6016802599323534e-4	0	Mustela nivalis	Carnivora	mammal
SAMEA113398841	DNA/PiggyBac	665	0	0.001179772429387938	1	1.471156592341181e-4	0	Mustela nivalis	Carnivora	mammal
SAMEA113398841	SINE/tRNA-RTE	648	0	0.0018115734484279314	1	1.433548077950504e-4	0	Mustela nivalis	Carnivora	mammal
SAMEA113398841	DNA/TcMar-Tc1	586	0	0.004019576097246517	1	1.2963876137021534e-4	0	Mustela nivalis	Carnivora	mammal
SAMEA113398841	DNA/TcMar-Tc2	20214	253	0.05054350090562697	1	0.004471873587606711	0.0050670939315041056	Mustela nivalis	Carnivora	mammal
SAMEA113398841	SINE/5S-Deu-L2	453	1	0.07065692860814	1	1.0021562952339172e-4	2.002803925495694e-5	Mustela nivalis	Carnivora	mammal
SAMEA113398841	DNA/PIF-Harbinger	290	0	0.08313981904389098	1	6.415570101938985e-5	0	Mustela nivalis	Carnivora	mammal
SAMEA113398841	SINE/other	578	2	0.10476704438175881	1	1.2786894892830115e-4	4.005607850991388e-5	Mustela nivalis	Carnivora	mammal
SAMEA113398841	SINE/tRNA-Deu	97	0	0.6308501517746884	1	2.1458975858209707e-5	0	Mustela nivalis	Carnivora	mammal
SAMEA113398841	LINE/L1-Tx1	99	0	0.6314262110890867	1	2.1901428968688258e-5	0	Mustela nivalis	Carnivora	mammal
SAMEA113398841	SINE/Alu	175	2	0.7202741148068669	1	3.871464716687318e-5	4.005607850991388e-5	Mustela nivalis	Carnivora	mammal
SAMEA113398841	LTR/DIRS	2	0	1	1	4.4245311047855064e-7	0	Mustela nivalis	Carnivora	mammal
SAMEA113398841	PLE	65	0	1	1	1.4379726090552896e-5	0	Mustela nivalis	Carnivora	mammal
SAMEA113398846	LTR/ERVL	31384	582	1.9075598185254694e-107	3.9423538769465875e-103	0.140420581655481	0.36149068322981365	Anser fabalis	Anseriformes	bird
SAMEA113398846	LINE/CR1	153361	926	1.2785283534769887e-20	2.6423345481308924e-16	0.6861789709172259	0.5751552795031056	Anser fabalis	Anseriformes	bird
SAMEA113398846	DNA/other	10026	12	1.7000272041854768e-18	3.5134462228901247e-14	0.044859060402684565	0.007453416149068323	Anser fabalis	Anseriformes	bird
SAMEA113398846	SINE/MIR	3946	0	6.206703780918018e-13	1.2827394704023269e-8	0.017655480984340045	0	Anser fabalis	Anseriformes	bird
SAMEA113398846	DNA/PIF-Harbinger	3488	0	1.968072599673429e-11	4.067415641745076e-7	0.015606263982102908	0	Anser fabalis	Anseriformes	bird
SAMEA113398846	LTR/ERVK	926	28	7.24144416755855e-10	1.4965892661093255e-5	0.00414317673378076	0.017391304347826087	Anser fabalis	Anseriformes	bird
SAMEA113398846	SINE/5S-Deu-L2	1884	0	2.7909575120558035e-6	0.05768071890165729	0.008429530201342282	0	Anser fabalis	Anseriformes	bird
SAMEA113398846	DNA/hAT-Ac	1667	0	1.2535932859034297e-5	0.2590801243976618	0.007458612975391499	0	Anser fabalis	Anseriformes	bird
SAMEA113398846	SINE/tRNA	1979	1	2.0666188440397013e-5	0.42710811649768504	0.008854586129753915	6.211180124223603e-4	Anser fabalis	Anseriformes	bird
SAMEA113398846	LINE/L2	1470	0	5.960099662718572e-5	1	0.006577181208053691	0	Anser fabalis	Anseriformes	bird
SAMEA113398846	LINE/L1	903	0	0.002519632520319834	1	0.004040268456375839	0	Anser fabalis	Anseriformes	bird
SAMEA113398846	DNA/hAT-Charlie	1131	1	0.006604958051043652	1	0.005060402684563758	6.211180124223603e-4	Anser fabalis	Anseriformes	bird
SAMEA113398846	DNA/hAT-Blackjack	396	0	0.12522951004424204	1	0.0017718120805369129	0	Anser fabalis	Anseriformes	bird
SAMEA113398846	DNA/TcMar-Tigger	329	0	0.18332283060622137	1	0.0014720357941834451	0	Anser fabalis	Anseriformes	bird
SAMEA113398846	PLE	344	0	0.18720400698785142	1	0.0015391498881431767	0	Anser fabalis	Anseriformes	bird
SAMEA113398846	LTR/other	291	0	0.2807722143796735	1	0.001302013422818792	0	Anser fabalis	Anseriformes	bird
SAMEA113398846	LTR/ERV1	9389	60	0.3822983365441984	1	0.0420089485458613	0.037267080745341616	Anser fabalis	Anseriformes	bird
SAMEA113398846	Retroposon/other	156	0	0.633128899826193	1	6.97986577181208e-4	0	Anser fabalis	Anseriformes	bird
SAMEA113398846	SINE/tRNA-Deu	160	0	0.6343724933673577	1	7.158836689038032e-4	0	Anser fabalis	Anseriformes	bird
SAMEA113398846	LTR/Gypsy	161	0	0.6347188906875584	1	7.203579418344519e-4	0	Anser fabalis	Anseriformes	bird
SAMEA113398846	LTR/DIRS	12	0	0.9999999999999999	1	5.3691275167785237e-5	0	Anser fabalis	Anseriformes	bird
SAMEA113398846	DNA/hAT-Tip100	30	0	1	1	1.3422818791946307e-4	0	Anser fabalis	Anseriformes	bird
SAMEA113398846	RC/Helitron	67	0	1	1	2.9977628635346755e-4	0	Anser fabalis	Anseriformes	bird
SAMEA114217799	DNA/other	47754	142	0	0	0.028686921841744355	0.0028680495243481245	Podarcis tiliguerta	Squamata	reptile
SAMEA114217799	LINE/L2	262321	3687	0	0	0.15758223446095032	0.07446829997374321	Podarcis tiliguerta	Squamata	reptile
SAMEA114217799	LTR/Gypsy	14204	1934	0	0	0.008532668212927436	0.039062026620346996	Podarcis tiliguerta	Squamata	reptile
SAMEA114217799	SINE/ID	85465	79	0	0	0.05134078349886253	0.0015956050170669144	Podarcis tiliguerta	Squamata	reptile
SAMEA114217799	SINE/tRNA-RTE	140751	12785	0	0	0.08455235029834904	0.25822544485063925	Podarcis tiliguerta	Squamata	reptile
SAMEA114217799	SINE/MIR	90213	4672	7.156175567381477e-273	1.4789668045107298e-268	0.05419301587530434	0.09436286885742562	Podarcis tiliguerta	Squamata	reptile
SAMEA114217799	DNA/hAT-Charlie	77807	948	4.4067861672537345e-231	9.107504971863294e-227	0.046740447454466705	0.019147260204802972	Podarcis tiliguerta	Squamata	reptile
SAMEA114217799	DNA/TcMar-Tc2	213939	4507	2.207765514715852e-146	4.562788989263251e-142	0.12851805863175747	0.09103027610026054	Podarcis tiliguerta	Squamata	reptile
SAMEA114217799	DNA/TcMar-Tigger	167266	3380	4.7215598428498286e-136	9.758047727217741e-132	0.10048051825566887	0.06826765769223	Podarcis tiliguerta	Squamata	reptile
SAMEA114217799	DNA/hAT-Tip100	13844	33	2.7110220617237976e-128	5.602869294964573e-124	0.008316407965345498	6.665185514330149e-4	Podarcis tiliguerta	Squamata	reptile
SAMEA114217799	LINE/L1	78544	3312	3.559023772503026e-82	7.355434430632003e-78	0.04718318023909973	0.06689422552564077	Podarcis tiliguerta	Squamata	reptile
SAMEA114217799	SINE/other	6762	6	8.191393801281593e-76	1.692915356910867e-71	0.004062088317080775	1.2118519116963906e-4	Podarcis tiliguerta	Squamata	reptile
SAMEA114217799	PLE	8246	29	1.6032724211955754e-67	3.313483112884896e-63	0.004953561115446328	5.857284239865889e-4	Podarcis tiliguerta	Squamata	reptile
SAMEA114217799	SINE/tRNA	24694	339	4.075791460844737e-59	8.423438212127817e-55	0.014834251538301192	0.006846963301084607	Podarcis tiliguerta	Squamata	reptile
SAMEA114217799	LINE/RTE-BovB	91164	3506	1.177853867409822e-49	2.4342705877758792e-45	0.05476430336266663	0.07081254670679243	Podarcis tiliguerta	Squamata	reptile
SAMEA114217799	SINE/5S-Deu-L2	3111	0	3.6540041256835055e-40	7.5517303265501e-36	0.0018688489728539324	0	Podarcis tiliguerta	Squamata	reptile
SAMEA114217799	LINE/Rex-Babar	6685	415	1.756049173343162e-39	3.629226826548313e-35	0.004015832653014638	0.008381975722566702	Podarcis tiliguerta	Squamata	reptile
SAMEA114217799	SINE/tRNA-Core-RTE	2947	3	7.556092441008812e-33	1.5616176247832913e-28	0.0017703304156221596	6.059259558481953e-5	Podarcis tiliguerta	Squamata	reptile
SAMEA114217799	LTR/ERVL	2444	1	9.133925190210813e-30	1.8877083190608688e-25	0.0014681667919173933	2.019753186160651e-5	Podarcis tiliguerta	Squamata	reptile
SAMEA114217799	DNA/TcMar-Tc1	3663	17	3.667940918150751e-27	7.580533495542158e-23	0.0022004480191462404	3.433580416473107e-4	Podarcis tiliguerta	Squamata	reptile
SAMEA114217799	SINE/B4	2044	1	1.0474895892688733e-24	2.1648467341419804e-20	0.0012278776279374599	2.019753186160651e-5	Podarcis tiliguerta	Squamata	reptile
SAMEA114217799	LTR/Copia	8716	438	2.5595924655681504e-23	5.289909748589696e-19	0.00523590088312275	0.008846518955383652	Podarcis tiliguerta	Squamata	reptile
SAMEA114217799	DNA/hAT-Ac	1928	4	2.222982573707589e-19	4.594238085081474e-15	0.0011581937703832792	8.079012744642604e-5	Podarcis tiliguerta	Squamata	reptile
SAMEA114217799	DNA/hAT-Blackjack	1419	2	1.3466611543107814e-15	2.783144607614092e-11	8.524258092188139e-4	4.039506372321302e-5	Podarcis tiliguerta	Squamata	reptile
SAMEA114217799	LTR/ERVK	1885	11	7.167887264551141e-13	1.4813872609647843e-8	0.0011323626852554364	2.2217285047767163e-4	Podarcis tiliguerta	Squamata	reptile
SAMEA114217799	LINE/other	24884	569	8.503140165009071e-11	1.7573439779024247e-6	0.01494838889119166	0.011492395629254104	Podarcis tiliguerta	Squamata	reptile
SAMEA114217799	LTR/ERVL-MaLR	974	2	3.379906700325533e-10	6.9852531775627794e-6	5.85104114291138e-4	4.039506372321302e-5	Podarcis tiliguerta	Squamata	reptile
SAMEA114217799	LINE/CR1	259800	8110	3.4710654484635444e-6	0.07173650962339607	0.15606781200496678	0.1638019833976288	Podarcis tiliguerta	Squamata	reptile
SAMEA114217799	DNA/CMC-EnSpm	78	9	9.416282109301471e-4	1	4.6856386976087025e-5	1.817777867544586e-4	Podarcis tiliguerta	Squamata	reptile
SAMEA114217799	DNA/PIF-Harbinger	258	0	0.0011123480323773634	1	1.5498651076705706e-4	0	Podarcis tiliguerta	Squamata	reptile
SAMEA114217799	LTR/other	261	0	0.0011537460997055047	1	1.5678867949690657e-4	0	Podarcis tiliguerta	Squamata	reptile
SAMEA114217799	LTR/DIRS	226	0	0.0023216739052270116	1	1.357633776486624e-4	0	Podarcis tiliguerta	Squamata	reptile
SAMEA114217799	DNA/TcMar-Mariner	372	5	0.08739788283137476	1	2.2346892250133812e-4	1.0098765930803255e-4	Podarcis tiliguerta	Squamata	reptile
SAMEA114217799	LTR/Ngaro	4776	131	0.3930719733920187	1	0.0028690526179204054	0.002645876673870453	Podarcis tiliguerta	Squamata	reptile
SAMEA114217799	LTR/ERV1	15142	434	0.45634792924490297	1	0.00909614630246038	0.008765728827937226	Podarcis tiliguerta	Squamata	reptile
SAMEA114217799	SINE/tRNA-Deu	46	0	0.6446777236735487	1	2.763325385769235e-5	0	Podarcis tiliguerta	Squamata	reptile
SAMEA114217799	RC/Helitron	28	0	0.9999999999999999	1	1.682024147859534e-5	0	Podarcis tiliguerta	Squamata	reptile
SAMEA114298637	LINE/CR1	2612639	41101	0	0	0.45410490733971776	0.6724970139241128	Mustelus asterias	Carcharhiniformes	cartilaginous fish
SAMEA114298637	LINE/L2	147285	22	0	0	0.02559972551796491	3.5996531243352915e-4	Mustelus asterias	Carcharhiniformes	cartilaginous fish
SAMEA114298637	LINE/Rex-Babar	272544	410	0	0	0.047371094079968964	0.006708444458988497	Mustelus asterias	Carcharhiniformes	cartilaginous fish
SAMEA114298637	LINE/other	428393	379	0	0	0.07445933539612005	0.006201220609650343	Mustelus asterias	Carcharhiniformes	cartilaginous fish
SAMEA114298637	LTR/Ngaro	1176942	6821	0	0	0.20456524527660427	0.1116056089140501	Mustelus asterias	Carcharhiniformes	cartilaginous fish
SAMEA114298637	PLE	249870	6376	0	0	0.043430107717512934	0.10432449236709918	Mustelus asterias	Carcharhiniformes	cartilaginous fish
SAMEA114298637	SINE/5S-Deu-L2	201983	52	0	0	0.035106829339682295	8.508271021156143e-4	Mustelus asterias	Carcharhiniformes	cartilaginous fish
SAMEA114298637	LINE/RTE-BovB	66119	33	1.625691035410075e-248	3.3598156628820023e-244	0.011492197111194771	5.399479686502937e-4	Mustelus asterias	Carcharhiniformes	cartilaginous fish
SAMEA114298637	DNA/other	10596	633	1.0184437391024348e-246	2.1048176756030018e-242	0.001841699369171037	0.010357183762291998	Mustelus asterias	Carcharhiniformes	cartilaginous fish
SAMEA114298637	SINE/other	67910	108	2.785829659749404e-179	5.757474157804093e-175	0.011803492276368925	0.0017671024428555066	Mustelus asterias	Carcharhiniformes	cartilaginous fish
SAMEA114298637	DNA/PIF-Harbinger	52922	46	1.3482660274391155e-175	2.78646139890842e-171	0.009198415818730618	7.526547441791973e-4	Mustelus asterias	Carcharhiniformes	cartilaginous fish
SAMEA114298637	SINE/B4	19589	0	2.186180004679233e-90	4.518178215670571e-86	0.00340478000591652	0	Mustelus asterias	Carcharhiniformes	cartilaginous fish
SAMEA114298637	SINE/ID	18232	1	5.228760525371075e-82	1.08062793777844e-77	0.0031689187333641326	1.6362059656069506e-5	Mustelus asterias	Carcharhiniformes	cartilaginous fish
SAMEA114298637	LTR/Gypsy	215881	3211	3.044048760001829e-75	6.29113557229578e-71	0.037522452011703726	0.052538573555639186	Mustelus asterias	Carcharhiniformes	cartilaginous fish
SAMEA114298637	DNA/hAT-Charlie	17806	10	3.8958928260809156e-66	8.051641703661427e-62	0.003094875327242307	1.6362059656069506e-4	Mustelus asterias	Carcharhiniformes	cartilaginous fish
SAMEA114298637	SINE/tRNA	12595	4	4.312996722024703e-51	8.913670325408453e-47	0.0021891471833436404	6.544823862427803e-5	Mustelus asterias	Carcharhiniformes	cartilaginous fish
SAMEA114298637	DNA/CMC-EnSpm	32784	628	4.413557842465379e-41	9.121499993023198e-37	0.005698213676755689	0.01027537346401165	Mustelus asterias	Carcharhiniformes	cartilaginous fish
SAMEA114298637	SINE/B2	8416	4	1.2890857415881084e-32	2.6641535021401435e-28	0.0014627917979372828	6.544823862427803e-5	Mustelus asterias	Carcharhiniformes	cartilaginous fish
SAMEA114298637	LTR/Copia	7984	7	3.3387357797252e-27	6.900165235958071e-23	0.0013877055269405022	1.1453441759248655e-4	Mustelus asterias	Carcharhiniformes	cartilaginous fish
SAMEA114298637	LINE/L1	19037	71	3.9938951551350136e-26	8.254183117117533e-22	0.0033088364374206335	0.001161706235580935	Mustelus asterias	Carcharhiniformes	cartilaginous fish
SAMEA114298637	SINE/tRNA-RTE	4906	0	5.229889108535102e-23	1.0808611820609496e-18	8.527158460884399e-4	0	Mustelus asterias	Carcharhiniformes	cartilaginous fish
SAMEA114298637	DNA/TcMar-Tc2	5698	4	9.619456342572604e-21	1.9880530423194802e-16	9.903740095825377e-4	6.544823862427803e-5	Mustelus asterias	Carcharhiniformes	cartilaginous fish
SAMEA114298637	LTR/ERV1	28569	458	2.0001924301821888e-16	4.13379769545753e-12	0.0049656011020996	0.007493823322479834	Mustelus asterias	Carcharhiniformes	cartilaginous fish
SAMEA114298637	LTR/ERVK	3886	6	1.857154149090655e-11	3.8381804799256566e-7	6.754288173460409e-4	9.817235793641703e-5	Mustelus asterias	Carcharhiniformes	cartilaginous fish
SAMEA114298637	DNA/hAT-Tip100	2593	2	9.662730473803578e-10	1.9969965070209854e-5	4.506914367931766e-4	3.272411931213901e-5	Mustelus asterias	Carcharhiniformes	cartilaginous fish
SAMEA114298637	LTR/other	2971	5	1.3920447212601389e-8	2.876938825428329e-4	5.163919239153597e-4	8.181029828034753e-5	Mustelus asterias	Carcharhiniformes	cartilaginous fish
SAMEA114298637	RC/Helitron	1323	1	2.088334093959387e-5	0.4315960071985865	2.2995170492764083e-4	1.6362059656069506e-5	Mustelus asterias	Carcharhiniformes	cartilaginous fish
SAMEA114298637	DNA/TcMar-Tigger	49198	602	6.759024657683862e-4	1	0.00855114435300837	0.009849959912953843	Mustelus asterias	Carcharhiniformes	cartilaginous fish
SAMEA114298637	LINE/L1-Tx1	14538	121	0.006539447900709823	1	0.002526861592016661	0.0019798092183844103	Mustelus asterias	Carcharhiniformes	cartilaginous fish
SAMEA114298637	SINE/Alu	173	1	1	1	3.006927056121078e-5	1.6362059656069506e-5	Mustelus asterias	Carcharhiniformes	cartilaginous fish
SAMEA114298639	SINE/tRNA-Core-RTE	1858	158	8.449540156037644e-81	1.7462664640483e-76	0.005224369518700037	0.039818548387096774	Microstomus kitt	Pleuronectiformes	ray-finned fish
SAMEA114298639	DNA/other	80340	1380	2.4160908400171615e-67	4.993334939063468e-63	0.2259019629345323	0.3477822580645161	Microstomus kitt	Pleuronectiformes	ray-finned fish
SAMEA114298639	DNA/PIF-Harbinger	21830	113	2.123482791512699e-21	4.3886018852192954e-17	0.061382124108300226	0.02847782258064516	Microstomus kitt	Pleuronectiformes	ray-finned fish
SAMEA114298639	SINE/tRNA	14958	68	2.6414515475417343e-18	5.4590879133045024e-14	0.04205926763224713	0.017137096774193547	Microstomus kitt	Pleuronectiformes	ray-finned fish
SAMEA114298639	LTR/Gypsy	6207	151	1.6510165450329432e-17	3.412155893619584e-13	0.017452993327540977	0.03805443548387097	Microstomus kitt	Pleuronectiformes	ray-finned fish
SAMEA114298639	DNA/CMC-EnSpm	22154	128	2.1301521433245763e-17	4.402385434608902e-13	0.06229315517614673	0.03225806451612903	Microstomus kitt	Pleuronectiformes	ray-finned fish
SAMEA114298639	DNA/hAT-Charlie	22366	132	9.310694123523105e-17	1.9242411545085202e-12	0.06288926192424384	0.03326612903225806	Microstomus kitt	Pleuronectiformes	ray-finned fish
SAMEA114298639	SINE/ID	428	32	4.3904564562576105e-16	9.073756358147604e-12	0.0012034607933281032	0.008064516129032258	Microstomus kitt	Pleuronectiformes	ray-finned fish
SAMEA114298639	DNA/TcMar-Tigger	2967	2	5.5874243587648e-12	1.1547529922259211e-7	0.008342682649075894	5.040322580645161e-4	Microstomus kitt	Pleuronectiformes	ray-finned fish
SAMEA114298639	LTR/Ngaro	4164	91	5.899808559815978e-9	1.2193134350571681e-4	0.011708436316397716	0.022933467741935484	Microstomus kitt	Pleuronectiformes	ray-finned fish
SAMEA114298639	DNA/TcMar-Tc1	30738	246	1.4220924593685882e-8	2.9390384857770613e-4	0.08642985482551224	0.061995967741935484	Microstomus kitt	Pleuronectiformes	ray-finned fish
SAMEA114298639	LINE/L1-Tx1	4304	91	3.548511512901227e-8	7.333708743712966e-4	0.012102091716084479	0.022933467741935484	Microstomus kitt	Pleuronectiformes	ray-finned fish
SAMEA114298639	LINE/other	8168	44	5.728682987695311e-8	0.00118394691306699	0.02296698074743913	0.011088709677419355	Microstomus kitt	Pleuronectiformes	ray-finned fish
SAMEA114298639	SINE/other	3822	14	7.539061773303138e-7	0.015580978966885595	0.010746792411448623	0.003528225806451613	Microstomus kitt	Pleuronectiformes	ray-finned fish
SAMEA114298639	DNA/hAT-Tip100	5708	106	1.2799441980930068e-6	0.026452606741988172	0.016049893010086014	0.026713709677419355	Microstomus kitt	Pleuronectiformes	ray-finned fish
SAMEA114298639	LINE/L2	37082	326	3.1905258246668863e-6	0.06593859721839054	0.10426806807988954	0.08215725806451613	Microstomus kitt	Pleuronectiformes	ray-finned fish
SAMEA114298639	RC/Helitron	12047	95	3.967911337480851e-4	1	0.033874047143045934	0.023941532258064516	Microstomus kitt	Pleuronectiformes	ray-finned fish
SAMEA114298639	DNA/hAT-Blackjack	3284	59	6.046782715989485e-4	1	0.009234030946938063	0.014868951612903226	Microstomus kitt	Pleuronectiformes	ray-finned fish
SAMEA114298639	DNA/Kolobok-T2	2911	15	9.583675462853954e-4	1	0.008185220489201188	0.003780241935483871	Microstomus kitt	Pleuronectiformes	ray-finned fish
SAMEA114298639	LTR/ERVL	599	0	0.00255536391085614	1	0.0016842827458026493	0	Microstomus kitt	Pleuronectiformes	ray-finned fish
SAMEA114298639	LTR/other	3977	26	0.0037684701841349286	1	0.01118262517538754	0.00655241935483871	Microstomus kitt	Pleuronectiformes	ray-finned fish
SAMEA114298639	LTR/DIRS	1654	7	0.004401262456348964	1	0.004650757364870754	0.0017641129032258064	Microstomus kitt	Pleuronectiformes	ray-finned fish
SAMEA114298639	LINE/Rex-Babar	12965	114	0.009219889516913566	1	0.03645530183527771	0.028729838709677418	Microstomus kitt	Pleuronectiformes	ray-finned fish
SAMEA114298639	SINE/MIR	474	0	0.012431900279735522	1	0.0013328047103680397	0	Microstomus kitt	Pleuronectiformes	ray-finned fish
SAMEA114298639	LINE/RTE-BovB	2178	15	0.06385352274490387	1	0.006124153289412638	0.003780241935483871	Microstomus kitt	Pleuronectiformes	ray-finned fish
SAMEA114298639	LTR/ERV1	3810	53	0.12051319934197943	1	0.010713050520046901	0.013356854838709678	Microstomus kitt	Pleuronectiformes	ray-finned fish
SAMEA114298639	SINE/5S-Deu-L2	5747	74	0.22876886294398438	1	0.016159554157141612	0.018649193548387098	Microstomus kitt	Pleuronectiformes	ray-finned fish
SAMEA114298639	PLE	2491	32	0.389892324990247	1	0.007004254290140901	0.008064516129032258	Microstomus kitt	Pleuronectiformes	ray-finned fish
SAMEA114298639	SINE/B2	57	1	0.4745983822078008	1	1.6027398415818198e-4	2.5201612903225806e-4	Microstomus kitt	Pleuronectiformes	ray-finned fish
SAMEA114298639	DNA/PiggyBac	1450	13	0.5295688169153793	1	0.0040771452110414715	0.003276209677419355	Microstomus kitt	Pleuronectiformes	ray-finned fish
SAMEA114298639	DNA/TcMar-Tc2	240	1	0.5308356973776746	1	6.748378280344504e-4	2.5201612903225806e-4	Microstomus kitt	Pleuronectiformes	ray-finned fish
SAMEA114298639	LINE/L1	1961	19	0.6650638969839585	1	0.005513987419898156	0.004788306451612903	Microstomus kitt	Pleuronectiformes	ray-finned fish
SAMEA114298639	LTR/Copia	144	2	0.6775869527316042	1	4.049026968206703e-4	5.040322580645161e-4	Microstomus kitt	Pleuronectiformes	ray-finned fish
SAMEA114298639	DNA/hAT-Ac	32513	360	0.9117813811599934	1	0.0914208429286837	0.0907258064516129	Microstomus kitt	Pleuronectiformes	ray-finned fish
SAMEA114298639	LINE/CR1	45	0	1	1	1.2653209275645947e-4	0	Microstomus kitt	Pleuronectiformes	ray-finned fish
SAMEA115336774	LINE/CR1	273907	783	0	0	0.1608647595958457	0.028907922912205567	Podarcis siculus	Squamata	reptile
SAMEA115336774	LINE/L1	83686	5005	0	0	0.04914853680825223	0.18478180609909178	Podarcis siculus	Squamata	reptile
SAMEA115336774	LTR/Copia	12853	1842	0	0	0.0075485283511754165	0.06800561175515026	Podarcis siculus	Squamata	reptile
SAMEA115336774	LTR/Gypsy	22837	4121	0	0	0.013412101607079513	0.15214501956730414	Podarcis siculus	Squamata	reptile
SAMEA115336774	SINE/ID	61516	4	0	0	0.03612816230070076	1.4767776711216126e-4	Podarcis siculus	Squamata	reptile
SAMEA115336774	SINE/tRNA	130785	65	0	0	0.0768096382485394	0.0023997637155726208	Podarcis siculus	Squamata	reptile
SAMEA115336774	LINE/L2	253273	2004	3.025156326386051e-307	6.252090579742051e-303	0.14874647328151025	0.0739865613231928	Podarcis siculus	Squamata	reptile
SAMEA115336774	LTR/Ngaro	5376	519	9.035797164413353e-215	1.8674281999693076e-210	0.003157308676256052	0.019161190282802925	Podarcis siculus	Squamata	reptile
SAMEA115336774	LTR/ERV1	10455	536	1.6552466182227387e-112	3.420898185880934e-108	0.0061401901432769765	0.01978882079302961	Podarcis siculus	Squamata	reptile
SAMEA115336774	SINE/tRNA-RTE	94772	850	1.387358438068432e-78	2.8672536839560286e-74	0.055659311359028754	0.03138152551133427	Podarcis siculus	Squamata	reptile
SAMEA115336774	DNA/hAT-Tip100	10519	8	1.661877001504046e-59	3.4346011990084116e-55	0.006177777151327644	2.953555342243225e-4	Podarcis siculus	Squamata	reptile
SAMEA115336774	PLE	22163	99	4.6717236007533064e-57	9.655051165676858e-53	0.013016263428545923	0.0036550247360259912	Podarcis siculus	Squamata	reptile
SAMEA115336774	LINE/RTE-BovB	99565	2222	3.564166985272138e-54	7.366063908461928e-50	0.058474225883823255	0.08203499963080559	Podarcis siculus	Squamata	reptile
SAMEA115336774	DNA/TcMar-Tigger	162840	1908	2.5930460503963478e-48	5.359048272354132e-44	0.09563544360891658	0.07044229491250092	Podarcis siculus	Squamata	reptile
SAMEA115336774	DNA/hAT-Charlie	60282	555	3.7263184572290764e-46	7.701182355555333e-42	0.035403437801723836	0.020490290186812376	Podarcis siculus	Squamata	reptile
SAMEA115336774	LINE/Rex-Babar	5637	253	2.251458512943555e-44	4.653089308700445e-40	0.0033105931934626796	0.0093406187698442	Podarcis siculus	Squamata	reptile
SAMEA115336774	SINE/other	7251	6	1.0195285877272041e-40	2.1070597322558128e-36	0.004258490552740446	2.2151665066824189e-4	Podarcis siculus	Squamata	reptile
SAMEA115336774	DNA/other	27250	714	6.325364532261557e-35	1.3072630878824959e-30	0.01600384327157318	0.026360481429520785	Podarcis siculus	Squamata	reptile
SAMEA115336774	DNA/hAT-Blackjack	3921	6	1.9059555474084545e-19	3.939038329829053e-15	0.002302791540104163	2.2151665066824189e-4	Podarcis siculus	Squamata	reptile
SAMEA115336774	LINE/other	29405	658	1.1180585206161012e-16	2.3106915445572964e-12	0.017269468308279242	0.024292992689950527	Podarcis siculus	Squamata	reptile
SAMEA115336774	SINE/5S-Deu-L2	1903	0	1.6973429108150172e-13	3.507898593781396e-9	0.0011176261925065602	0	Podarcis siculus	Squamata	reptile
SAMEA115336774	LTR/ERVK	4219	122	2.129443831116399e-9	4.4009215657682614e-5	0.0024778060463400827	0.004504171896920918	Podarcis siculus	Squamata	reptile
SAMEA115336774	DNA/hAT-Ac	1337	1	2.9277676469022983e-8	6.05081739585298e-4	7.852160900584712e-4	3.6919441778040314e-5	Podarcis siculus	Squamata	reptile
SAMEA115336774	DNA/TcMar-Tc1	3027	16	1.637233867843015e-7	0.003383671234671159	0.0017777480213964044	5.90711068448645e-4	Podarcis siculus	Squamata	reptile
SAMEA115336774	RC/Helitron	1416	3	8.978900301453961e-7	0.018556693253014903	8.316125531210137e-4	1.1075832533412094e-4	Podarcis siculus	Squamata	reptile
SAMEA115336774	LTR/ERVL-MaLR	918	1	1.391378627708275e-5	0.28755622098846917	5.391386467267589e-4	3.6919441778040314e-5	Podarcis siculus	Squamata	reptile
SAMEA115336774	SINE/MIR	81780	1202	0.004975204448620092	1	0.048029148724743294	0.04437716901720446	Podarcis siculus	Squamata	reptile
SAMEA115336774	DNA/PIF-Harbinger	263	0	0.039816599658208725	1	1.5445911120821087e-4	0	Podarcis siculus	Squamata	reptile
SAMEA115336774	DNA/TcMar-Mariner	345	1	0.049654329566757215	1	2.0261746527312834e-4	3.6919441778040314e-5	Podarcis siculus	Squamata	reptile
SAMEA115336774	DNA/PiggyBac	231	0	0.05646263576457661	1	1.3566560718287723e-4	0	Podarcis siculus	Squamata	reptile
SAMEA115336774	DNA/TcMar-Tc2	228837	3582	0.30603711824109675	1	0.13439528377016485	0.1322454404489404	Podarcis siculus	Squamata	reptile
SAMEA115336774	LTR/DIRS	73	0	0.6330740736782982	1	4.2872681057792375e-5	0	Podarcis siculus	Squamata	reptile
SAMEA115336774	LTR/other	26	0	1	1	1.5269722020583586e-5	0	Podarcis siculus	Squamata	reptile
SAMEA115336774	SINE/tRNA-Deu	48	0	1	1	2.8190256038000466e-5	0	Podarcis siculus	Squamata	reptile
SAMEA115336776	DNA/other	63479	101	0	0	0.03447714006857518	0.0018802591406657234	Podarcis muralis	Squamata	reptile
SAMEA115336776	LINE/CR1	301140	4400	0	0	0.1635571757628622	0.08191227939533845	Podarcis muralis	Squamata	reptile
SAMEA115336776	LTR/Gypsy	13324	2174	0	0	0.007236620209418795	0.04047211259215131	Podarcis muralis	Squamata	reptile
SAMEA115336776	SINE/ID	84648	66	0	0	0.045974589274007965	0.0012286841909300767	Podarcis muralis	Squamata	reptile
SAMEA115336776	SINE/tRNA	45400	22	0	0	0.024657952379736812	4.0956139697669226e-4	Podarcis muralis	Squamata	reptile
SAMEA115336776	SINE/tRNA-RTE	95330	12682	0	0	0.05177626873040331	0.23609352892992777	Podarcis muralis	Squamata	reptile
SAMEA115336776	PLE	13692	1339	4.5530415559827734e-288	9.409770983749598e-284	0.007436490836637806	0.024927395934172314	Podarcis muralis	Squamata	reptile
SAMEA115336776	LINE/L2	253129	4646	6.638656565889116e-284	1.3720111524723036e-279	0.13748111955793832	0.08649192047062328	Podarcis muralis	Squamata	reptile
SAMEA115336776	LINE/L1	103051	5078	5.056905669703196e-268	1.0451106947575594e-263	0.05596975001507177	0.09453421699307468	Podarcis muralis	Squamata	reptile
SAMEA115336776	LINE/Rex-Babar	6964	718	1.1784096913854652e-165	2.435419309186341e-161	0.003782334369438043	0.01336659468314841	Podarcis muralis	Squamata	reptile
SAMEA115336776	LTR/Copia	15121	1110	3.011862407022512e-152	6.2246160365934254e-148	0.008212618897224676	0.020664234120187655	Podarcis muralis	Squamata	reptile
SAMEA115336776	DNA/hAT-Tip100	14098	20	2.492869862864179e-143	5.152014145581399e-139	0.0076570002786239995	3.7232854270608385e-4	Podarcis muralis	Squamata	reptile
SAMEA115336776	LTR/ERVK	15018	49	1.8759332157734148e-122	3.8769911770389162e-118	0.00815667684667153	9.122049296299054e-4	Podarcis muralis	Squamata	reptile
SAMEA115336776	DNA/TcMar-Tc2	238236	5190	2.2851331202498315e-119	4.7226846196203265e-115	0.12939233354931673	0.09661925683222876	Podarcis muralis	Squamata	reptile
SAMEA115336776	DNA/hAT-Charlie	91481	1746	1.372859203706063e-82	2.83728811629932e-78	0.049685774045169676	0.03250428177824112	Podarcis muralis	Squamata	reptile
SAMEA115336776	SINE/other	5214	3	7.294771160887212e-60	1.50761035582056e-55	0.002831862636738937	5.5849281405912576e-5	Podarcis muralis	Squamata	reptile
SAMEA115336776	DNA/hAT-Blackjack	4742	10	5.719096336394819e-45	1.1819656398427172e-40	0.002575506832262378	1.8616427135304193e-4	Podarcis muralis	Squamata	reptile
SAMEA115336776	DNA/hAT-Ac	3952	3	1.7970751760028163e-44	3.714015266245021e-40	0.0021464367357867816	5.5849281405912576e-5	Podarcis muralis	Squamata	reptile
SAMEA115336776	DNA/TcMar-Tc1	3903	16	1.1587750327245985e-29	2.3948403601319276e-25	0.0021198235272712066	2.978628341648671e-4	Podarcis muralis	Squamata	reptile
SAMEA115336776	SINE/5S-Deu-L2	1815	0	3.429218448119402e-23	7.087165766728368e-19	9.85774968485073e-4	0	Podarcis muralis	Squamata	reptile
SAMEA115336776	DNA/TcMar-Tigger	174131	5669	4.054644445587605e-17	8.379733675695903e-13	0.09457519616378746	0.10553652543003947	Podarcis muralis	Squamata	reptile
SAMEA115336776	LTR/ERVL-MaLR	2306	11	1.0646103250480517e-16	2.2002301587768083e-12	0.0012524501803452223	2.0478069848834613e-4	Podarcis muralis	Squamata	reptile
SAMEA115336776	LTR/other	1005	0	5.86078500220292e-13	1.2112484364052774e-8	5.458423379214867e-4	0	Podarcis muralis	Squamata	reptile
SAMEA115336776	LTR/Ngaro	2098	105	6.283869372731757e-7	0.012986872832624723	0.0011394798258301283	0.00195472484920694	Podarcis muralis	Squamata	reptile
SAMEA115336776	LINE/RTE-BovB	151302	4717	3.445132179134788e-6	0.07120054674617866	0.08217615662905152	0.08781368679722988	Podarcis muralis	Squamata	reptile
SAMEA115336776	DNA/PIF-Harbinger	252	0	0.0016910206867980894	1	1.368679295086713e-4	0	Podarcis muralis	Squamata	reptile
SAMEA115336776	SINE/MIR	90129	2513	0.02122767781213447	1	0.04895146674082156	0.046783081391019436	Podarcis muralis	Squamata	reptile
SAMEA115336776	DNA/TcMar-Mariner	257	2	0.0384654757198332	1	1.3958356303066873e-4	3.7232854270608387e-5	Podarcis muralis	Squamata	reptile
SAMEA115336776	LTR/DIRS	82	0	0.1783513154784559	1	4.453638976075812e-5	0	Podarcis muralis	Squamata	reptile
SAMEA115336776	LTR/ERV1	14032	398	0.5970133154377264	1	0.007621153916133633	0.0074093379998510685	Podarcis muralis	Squamata	reptile
SAMEA115336776	SINE/tRNA-Deu	47	0	0.6450880413336424	1	2.5526955106775996e-5	0	Podarcis muralis	Squamata	reptile
SAMEA115336776	LINE/other	31788	928	0.9731943577634454	1	0.017264911679450965	0.01727604438156229	Podarcis muralis	Squamata	reptile
SAMEA115336776	RC/Helitron	25	0	1	1	1.3578167609987231e-5	0	Podarcis muralis	Squamata	reptile
SAMEA115427674	DNA/hAT-Charlie	188420	17	0	0	0.0569628480819404	0.0011695101816180517	Halichoerus grypus	Carnivora	mammal
SAMEA115427674	LINE/L1	864769	1704	0	0	0.26143564999984886	0.11722619702806825	Halichoerus grypus	Carnivora	mammal
SAMEA115427674	LINE/L2	215091	15	0	0	0.06502598427339265	0.0010319207484865162	Halichoerus grypus	Carnivora	mammal
SAMEA115427674	SINE/MIR	274897	15	0	0	0.08310644331377333	0.0010319207484865162	Halichoerus grypus	Carnivora	mammal
SAMEA115427674	SINE/tRNA	1132055	12488	0	0	0.3422411473590969	0.8591084204733076	Halichoerus grypus	Carnivora	mammal
SAMEA115427674	LTR/ERVL-MaLR	189373	43	6.626134233378166e-298	1.3694231620122657e-293	0.057250957593786754	0.0029581728123280132	Halichoerus grypus	Carnivora	mammal
SAMEA115427674	LTR/ERVL	132241	43	1.0921676762791047e-190	2.2571829365660257e-186	0.03997889817006624	0.0029581728123280132	Halichoerus grypus	Carnivora	mammal
SAMEA115427674	DNA/TcMar-Tigger	70954	13	2.8589225945768442e-114	5.908535326211963e-110	0.021450705460174076	8.943313153549808e-4	Halichoerus grypus	Carnivora	mammal
SAMEA115427674	LTR/ERV1	75709	33	1.0749863564514836e-99	2.2216743028782812e-95	0.02288822983460156	0.0022702256466703356	Halichoerus grypus	Carnivora	mammal
SAMEA115427674	DNA/hAT-Tip100	44702	2	7.65652277494922e-82	1.5823735618987553e-77	0.013514240712020485	1.375894331315355e-4	Halichoerus grypus	Carnivora	mammal
SAMEA115427674	LINE/CR1	22240	1	5.417317881870728e-41	1.1195970866462234e-36	0.006723563004682913	6.879471656576775e-5	Halichoerus grypus	Carnivora	mammal
SAMEA115427674	LTR/Gypsy	14800	1	8.338512145509746e-27	1.7233203051124993e-22	0.004474313510310572	6.879471656576775e-5	Halichoerus grypus	Carnivora	mammal
SAMEA115427674	DNA/hAT-Blackjack	14497	1	2.3840496805460798e-26	4.927115474784583e-22	0.004382711010741376	6.879471656576775e-5	Halichoerus grypus	Carnivora	mammal
SAMEA115427674	LTR/other	11805	0	6.313001081375654e-23	1.3047079334879064e-18	0.003568869661433534	0	Halichoerus grypus	Carnivora	mammal
[truncated: 18,668 more rows]
